# Supplementary material for: Understanding the determinants of COVID-19 vaccination intention and willingness to pay: findings from a population-based survey in Bangladesh
Source: BMC Infect Dis. 2021 Aug 31;21:892. doi: 10.1186/s12879-021-06406-y (PMC8406014; doi:10.1186/s12879-021-06406-y)
Supplement: Supplementary file 1 — Additional file 1. [file 12879_2021_6406_MOESM1_ESM.xlsx]

## Sheet: Data_willingness to take vaccin
ID_No	Sex	Age	Marital status	Education level	Monthly family income	Number of children in the family	Place of residence	Self-rated health status	History of chronic disease	Ever tested for COVID-19?	Ever diagnosed with COVID-19?	Have your family members infected with COVID-19?	How much COVID-19 affecting your daily life?	How much is the COVID-19 affecting your studies / work?	How much COVID-19 impact your physical/mental health?	COVID-19 vaccination is an effective way to prevent and control COVID-19?	Doctor’s recommendation is an important factor in vaccination decision-making?	Did you refuse to take any type of vaccine in the past?	If I had COVID-19, I would be embarrassed	If I had COVID-19, people would think badly of me	If I had COVID-19, people would treat me differently.	If I had COVID-19, I would not tell anyon	My chance of getting COVID-19 in the next few months is great	I am worried about the likelihood of getting COVID 19	Getting COVID-19 is currently a possibility for me	Complications from COVID-19 are serious	I will be very sick if I get COVID-19	I am afraid of getting COVID-19	Vaccination is a good idea because I feel less worried about catching COVID-19	Vaccination decreases my chance of getting COVID-19 or its complications	Worry the possible side-effects of COVID-19 vaccination would interfere with my usual activities	I am concern about the efficacy of the COVID-19 vaccination	I am concern about the safety of the COVID-19 vaccination	I am concern of my affordability (high cost of the vaccine) of getting the COVID-19 vaccination	I am concern of the faulty/fake COVID-19 vaccine	I will only take the COVID-19 vaccine if I was given adequate information about it	I will only take the COVID-19 vaccine if the vaccine is taken by many in the public	How likely will you receive a COVID-19 vaccine when available?	Which kind of immunization schedules do you prefer for the COVID-19?	Which type of COVID-19 vaccine do you prefer?	Willingness to take a COVID-19 vaccine	Willingness to pay
1	Female	28	Single	Bachelor	> 40000	o	Urban	Fair	No	Yes	Yes	Yes	Vey small	Vey small	Vey small	Yes	Yes	No	Strongly disagree	Strongly disagree	Strongly disagree	Strongly disagree	Strongly disagree	Strongly disagree	Strongly disagree	Strongly disagree	Strongly disagree	Strongly disagree	Strongly disagree	Strongly disagree	Strongly disagree	Strongly disagree	Strongly disagree	Strongly disagree	Strongly disagree	Strongly disagree	Strongly disagree	Accept the vaccine as soon as possible	Routine immunization	Domestically manufactured	Definitely willing	Yes
2	Female	28	Single	Bachelor	20000-30000	o	Urban	Fair	Yes	No	No	No	Large	Very large	Very large	Yes	Yes	Yes	Disagree	Not sure	Not sure	Strongly disagree	Strongly disagree	Strongly disagree	Strongly disagree	Strongly disagree	Strongly disagree	Strongly disagree	Strongly disagree	Strongly disagree	Strongly disagree	Strongly disagree	Strongly disagree	Strongly disagree	Strongly disagree	Strongly disagree	Strongly disagree	Accept the vaccine as soon as possible	Routine immunization	Domestically manufactured	Definitely willing	Yes
3	Female	36	Single	Bachelor	20000-30000	o	Urban	Very good	No	No	No	No	Vey small	Vey small	Vey small	Yes	Yes	No	Not sure	Not sure	Not sure	Not sure	Strongly disagree	Strongly disagree	Strongly disagree	Strongly disagree	Strongly disagree	Strongly disagree	Disagree	Disagree	Disagree	Disagree	Disagree	Disagree	Disagree	Agree	Agree	Delay vaccination until I confirmed the vaccine safety	Both are acceptable	Both are acceptable	Definitely willing	Yes
4	Male	23	Single	Bachelor	< 20000	o	Rural	Very good	No	No	No	No	Very large	Very large	Very large	Yes	Yes	No	Strongly agree	Disagree	Strongly disagree	Disagree	Strongly disagree	Strongly disagree	Strongly disagree	Strongly disagree	Strongly disagree	Strongly disagree	Strongly disagree	Strongly agree	Strongly agree	Strongly agree	Strongly agree	Agree	Agree	Agree	Agree	Accept the vaccine as soon as possible	Emergency vaccination	Domestically manufactured	Definitely willing	Yes
5	Male	28	Single	Intermediate or below	20000-30000	>= 2	Urban	Very good	Yes	Yes	Yes	Yes	Vey small	Vey small	Vey small	Yes	Yes	Yes	Strongly disagree	Strongly disagree	Strongly disagree	Strongly disagree	Strongly disagree	Strongly disagree	Strongly disagree	Strongly disagree	Strongly disagree	Strongly disagree	Strongly disagree	Strongly disagree	Strongly disagree	Strongly disagree	Strongly disagree	Strongly disagree	Strongly disagree	Strongly disagree	Strongly disagree	Accept the vaccine as soon as possible	Routine immunization	Domestically manufactured	Definitely willing	Yes
6	Male	42	Married	Master's and above	> 40000	>= 2	Urban	Very good	No	No	No	Yes	Vey small	Vey small	Vey small	No	No	No	Strongly disagree	Disagree	Disagree	Strongly disagree	Strongly disagree	Strongly disagree	Strongly disagree	Strongly disagree	Strongly disagree	Strongly disagree	Strongly disagree	Strongly disagree	Strongly disagree	Strongly disagree	Disagree	Strongly disagree	Strongly agree	Not sure	Not sure	#NULL!	#NULL!	#NULL!	Definitely not willing	Yes
7	Male	20	Single	Bachelor	> 40000	>= 2	Urban	Fair	No	Yes	No	No	Vey small	Vey small	Fair	Yes	Yes	Yes	Strongly disagree	Agree	Agree	Strongly disagree	Strongly disagree	Strongly disagree	Strongly disagree	Not sure	Disagree	Strongly disagree	Strongly disagree	Strongly disagree	Not sure	Not sure	Not sure	Not sure	Not sure	Not sure	Not sure	Delay vaccination until I confirmed the vaccine safety	Both are acceptable	Imported	Definitely willing	Yes
8	Male	28	Single	Bachelor	20000-30000	o	Urban	Good	Yes	Yes	Yes	Yes	Vey small	Vey small	Small	Yes	Yes	No	Strongly disagree	Disagree	Strongly disagree	Strongly disagree	Strongly disagree	Strongly disagree	Strongly disagree	Disagree	Disagree	Disagree	Strongly disagree	Strongly disagree	Strongly disagree	Strongly disagree	Not sure	Strongly disagree	Strongly disagree	Strongly disagree	Disagree	#NULL!	#NULL!	#NULL!	Probably not willing	Yes
9	Female	20	Single	Bachelor	> 40000	o	Urban	Poor	No	Yes	Yes	Yes	Small	Fair	Fair	Yes	Yes	No	Strongly disagree	Not sure	Not sure	Not sure	Strongly disagree	Strongly disagree	Strongly disagree	Disagree	Disagree	Disagree	Disagree	Disagree	Disagree	Not sure	Not sure	Not sure	Not sure	Disagree	Disagree	#NULL!	#NULL!	#NULL!	Not sure	Yes
10	Female	25	Married	Intermediate or below	> 40000	o	Rural	Very good	Yes	Yes	Yes	Yes	Vey small	Vey small	Vey small	No	Yes	Yes	Strongly disagree	Strongly disagree	Strongly disagree	Strongly disagree	Strongly disagree	Strongly disagree	Strongly disagree	Disagree	Disagree	Disagree	Strongly disagree	Strongly disagree	Strongly disagree	Strongly disagree	Strongly disagree	Strongly disagree	Not sure	Disagree	Disagree	Accept the vaccine as soon as possible	Routine immunization	Both are acceptable	Definitely willing	Yes
11	Male	34	Single	Bachelor	> 40000	>= 2	Urban	Poor	Yes	No	No	No	Fair	Fair	Fair	Yes	Yes	Yes	Agree	Not sure	Agree	Strongly disagree	Strongly disagree	Strongly disagree	Strongly disagree	Strongly agree	Disagree	Disagree	Disagree	Disagree	Disagree	Disagree	Disagree	Disagree	Disagree	Disagree	Disagree	Delay vaccination until I confirmed the vaccine safety	Both are acceptable	Imported	Definitely willing	Yes
12	Male	18	Single	Intermediate or below	> 40000	o	Urban	Very good	No	No	No	No	Large	Very large	Fair	Yes	No	No	Disagree	Not sure	Not sure	Disagree	Strongly disagree	Strongly disagree	Strongly disagree	Strongly disagree	Agree	Strongly disagree	Agree	Strongly agree	Strongly agree	Agree	Agree	Not sure	Not sure	Strongly agree	Agree	Delay vaccination until I confirmed the vaccine safety	Both are acceptable	Both are acceptable	Probably willing	Yes
13	Male	28	Single	Bachelor	30000-40000	>= 2	Urban	Poor	Yes	Yes	Yes	Yes	Small	Small	Small	Yes	Yes	Yes	Not sure	Disagree	Disagree	Disagree	Strongly disagree	Strongly disagree	Disagree	Strongly disagree	Strongly disagree	Strongly disagree	Strongly disagree	Strongly disagree	Strongly disagree	Strongly disagree	Strongly disagree	Strongly disagree	Strongly disagree	Strongly disagree	Strongly disagree	Accept the vaccine as soon as possible	Routine immunization	Domestically manufactured	Definitely willing	No
14	Male	25	Married	Bachelor	20000-30000	>= 2	Urban	Poor	Yes	No	No	No	Small	Small	Vey small	No	No	No	Disagree	Strongly disagree	Not sure	Disagree	Strongly disagree	Strongly disagree	Disagree	Disagree	Strongly disagree	Strongly disagree	Strongly disagree	Strongly disagree	Strongly disagree	Disagree	Disagree	Strongly disagree	Disagree	Disagree	Strongly disagree	Delay vaccination until I confirmed the vaccine safety	Emergency vaccination	Both are acceptable	Definitely willing	Yes
15	Female	22	Married	Intermediate or below	< 20000	>= 2	Rural	Fair	Yes	Yes	Yes	Yes	Small	Vey small	Vey small	Yes	Yes	No	Strongly disagree	Strongly disagree	Disagree	Strongly disagree	Strongly disagree	Strongly disagree	Disagree	Strongly disagree	Strongly disagree	Disagree	Strongly disagree	Strongly disagree	Strongly disagree	Strongly disagree	Strongly disagree	Strongly disagree	Strongly disagree	Strongly disagree	Strongly disagree	Accept the vaccine as soon as possible	Both are acceptable	Both are acceptable	Probably willing	Yes
16	Female	22	Single	Bachelor	30000-40000	1	Rural	Poor	No	No	Yes	Yes	Fair	Small	Vey small	Yes	No	No	Not sure	Disagree	Strongly disagree	Disagree	Strongly disagree	Strongly disagree	Disagree	Not sure	Strongly disagree	Disagree	Strongly disagree	Disagree	Disagree	Disagree	Disagree	Disagree	Disagree	Strongly disagree	Strongly disagree	#NULL!	#NULL!	#NULL!	Definitely not willing	No
17	Male	22	Single	Intermediate or below	> 40000	1	Urban	Poor	Yes	Yes	No	Yes	Vey small	Small	Vey small	No	Yes	Yes	Strongly disagree	Disagree	Disagree	Strongly disagree	Strongly disagree	Strongly disagree	Disagree	Disagree	Disagree	Strongly disagree	Strongly disagree	Strongly disagree	Disagree	Disagree	Disagree	Strongly disagree	Strongly disagree	Disagree	Strongly disagree	Delay vaccination until I confirmed the vaccine safety	Routine immunization	Both are acceptable	Probably willing	No
18	Female	22	Married	Intermediate or below	< 20000	>= 2	Urban	Very poor	No	Yes	No	Yes	Small	Small	Small	Yes	Yes	Yes	Not sure	Disagree	Disagree	Disagree	Strongly disagree	Strongly disagree	Disagree	Disagree	Disagree	Disagree	Strongly disagree	Disagree	Disagree	Disagree	Disagree	Disagree	Disagree	Disagree	Disagree	Delay vaccination until I confirmed the vaccine safety	Routine immunization	Imported	Probably willing	No
19	Female	22	Single	Master's and above	30000-40000	1	Urban	Good	No	Yes	No	No	Small	Fair	Vey small	No	Yes	No	Not sure	Strongly disagree	Disagree	Disagree	Strongly disagree	Strongly disagree	Disagree	Disagree	Disagree	Disagree	Strongly disagree	Disagree	Not sure	Disagree	Strongly disagree	Disagree	Disagree	Not sure	Not sure	Accept the vaccine as soon as possible	Routine immunization	Both are acceptable	Probably willing	No
20	Female	22	Divorced	Intermediate or below	< 20000	1	Urban	Very poor	Yes	No	Yes	Yes	Fair	Vey small	Small	Yes	Yes	No	Strongly disagree	Disagree	Disagree	Disagree	Strongly disagree	Strongly disagree	Disagree	Disagree	Not sure	Strongly disagree	Strongly disagree	Strongly disagree	Strongly disagree	Disagree	Strongly disagree	Disagree	Strongly disagree	Strongly disagree	Disagree	#NULL!	#NULL!	#NULL!	Definitely not willing	No
21	Male	28	Single	Master's and above	20000-30000	1	Urban	Very good	No	No	No	No	Fair	Fair	Very large	Yes	Yes	No	Agree	Agree	Agree	Agree	Strongly disagree	Strongly disagree	Disagree	Disagree	Agree	Disagree	Not sure	Agree	Not sure	Disagree	Disagree	Agree	Disagree	Agree	Agree	Delay vaccination until I confirmed the vaccine safety	Both are acceptable	Both are acceptable	Probably willing	Yes
22	Male	36	Single	Intermediate or below	< 20000	o	Urban	Fair	No	No	No	No	Small	Fair	Large	No	No	Yes	Not sure	Not sure	Agree	Disagree	Strongly disagree	Strongly disagree	Agree	Disagree	Disagree	Disagree	Strongly disagree	Strongly disagree	Strongly agree	Strongly agree	Strongly agree	Not sure	Strongly agree	Strongly disagree	Strongly disagree	#NULL!	#NULL!	#NULL!	Definitely not willing	No
23	Male	25	Single	Bachelor	< 20000	o	Urban	Good	No	No	No	Yes	Vey small	Vey small	Vey small	No	Yes	Yes	Strongly disagree	Not sure	Not sure	Strongly disagree	Strongly disagree	Strongly disagree	Agree	Agree	Agree	Strongly disagree	Strongly disagree	Strongly disagree	Strongly agree	Strongly agree	Strongly agree	Strongly disagree	Strongly agree	Strongly disagree	Strongly disagree	#NULL!	#NULL!	#NULL!	Definitely not willing	No
24	Male	28	Single	Bachelor	20000-30000	1	Urban	Fair	No	Yes	Yes	No	Small	Vey small	Vey small	Yes	No	No	Strongly disagree	Disagree	Strongly disagree	Disagree	Strongly disagree	Disagree	Strongly disagree	Disagree	Strongly disagree	Disagree	Strongly disagree	Disagree	Strongly disagree	Disagree	Strongly disagree	Disagree	Strongly disagree	Disagree	Not sure	#NULL!	#NULL!	#NULL!	Not sure	Yes
25	Male	22	Married	Intermediate or below	> 40000	>= 2	Urban	Very good	Yes	No	Yes	No	Small	Vey small	Vey small	Yes	No	Yes	Strongly disagree	Not sure	Strongly disagree	Strongly disagree	Strongly disagree	Disagree	Strongly disagree	Not sure	Strongly disagree	Not sure	Strongly disagree	Strongly disagree	Not sure	Disagree	Disagree	Disagree	Disagree	Strongly disagree	Not sure	#NULL!	#NULL!	#NULL!	Not sure	Yes
26	Female	25	Divorced	Intermediate or below	> 40000	o	Rural	Poor	No	Yes	Yes	Yes	Fair	Fair	Fair	No	No	No	Disagree	Disagree	Strongly disagree	Disagree	Strongly disagree	Disagree	Strongly disagree	Strongly disagree	Disagree	Disagree	Disagree	Disagree	Disagree	Strongly disagree	Not sure	Disagree	Strongly disagree	Disagree	Disagree	Delay vaccination until I confirmed the vaccine safety	Emergency vaccination	Imported	Definitely willing	No
27	Female	36	Single	Intermediate or below	30000-40000	1	Urban	Poor	No	No	No	No	Vey small	Fair	Small	Yes	Yes	No	Disagree	Not sure	Strongly disagree	Strongly disagree	Strongly disagree	Disagree	Strongly disagree	Disagree	Agree	Disagree	Not sure	Not sure	Not sure	Not sure	Disagree	Disagree	Disagree	Strongly agree	Strongly agree	#NULL!	#NULL!	#NULL!	Not sure	No
28	Female	22	Single	Intermediate or below	20000-30000	>= 2	Urban	Very poor	No	Yes	Yes	No	Small	Small	Vey small	No	No	No	Strongly disagree	Disagree	Disagree	Strongly disagree	Strongly disagree	Disagree	Disagree	Disagree	Strongly disagree	Strongly disagree	Strongly disagree	Strongly disagree	Disagree	Strongly disagree	Disagree	Strongly disagree	Disagree	Strongly disagree	Disagree	#NULL!	#NULL!	#NULL!	Definitely not willing	No
29	Female	22	Married	Intermediate or below	> 40000	>= 2	Urban	Poor	Yes	No	No	No	Small	Small	Vey small	Yes	Yes	Yes	Strongly disagree	Disagree	Disagree	Not sure	Strongly disagree	Disagree	Disagree	Not sure	Strongly disagree	Disagree	Strongly disagree	Strongly disagree	Strongly disagree	Disagree	Not sure	Disagree	Disagree	Strongly disagree	Disagree	#NULL!	#NULL!	#NULL!	Not sure	No
30	Male	20	Single	Bachelor	> 40000	1	Rural	Fair	No	Yes	Yes	No	Vey small	Vey small	Vey small	Yes	Yes	No	Not sure	Not sure	Not sure	Not sure	Strongly disagree	Disagree	Disagree	Disagree	Disagree	Disagree	Disagree	Disagree	Disagree	Disagree	Strongly disagree	Disagree	Disagree	Strongly disagree	Disagree	Delay vaccination until I confirmed the vaccine safety	Both are acceptable	Both are acceptable	Definitely willing	No
31	Male	22	Married	Intermediate or below	< 20000	o	Urban	Very good	Yes	Yes	Yes	Yes	Small	Small	Vey small	Yes	Yes	Yes	Strongly disagree	Disagree	Disagree	Strongly disagree	Strongly disagree	Disagree	Disagree	Disagree	Disagree	Disagree	Strongly disagree	Disagree	Strongly disagree	Disagree	Disagree	Disagree	Disagree	Strongly disagree	Disagree	Delay vaccination until I confirmed the vaccine safety	Routine immunization	Domestically manufactured	Probably willing	Yes
32	Female	22	Divorced	Master's and above	> 40000	>= 2	Urban	Poor	Yes	No	Yes	Yes	Small	Vey small	Small	No	Yes	No	Disagree	Disagree	Strongly disagree	Disagree	Strongly disagree	Disagree	Disagree	Disagree	Disagree	Disagree	Disagree	Strongly disagree	Disagree	Strongly disagree	Strongly disagree	Disagree	Disagree	Disagree	Disagree	Accept the vaccine as soon as possible	Both are acceptable	Imported	Probably willing	No
33	Female	22	Divorced	Master's and above	> 40000	>= 2	Urban	Poor	Yes	Yes	Yes	Yes	Small	Small	Small	Yes	No	Yes	Disagree	Disagree	Disagree	Disagree	Strongly disagree	Disagree	Disagree	Not sure	Disagree	Disagree	Disagree	Disagree	Disagree	Strongly disagree	Strongly disagree	Strongly disagree	Disagree	Strongly disagree	Disagree	Accept the vaccine as soon as possible	Routine immunization	Domestically manufactured	Definitely willing	Yes
34	Female	22	Married	Intermediate or below	30000-40000	>= 2	Rural	Fair	Yes	Yes	Yes	No	Small	Small	Small	Yes	No	Yes	Disagree	Strongly disagree	Disagree	Not sure	Strongly disagree	Disagree	Disagree	Not sure	Disagree	Disagree	Disagree	Disagree	Disagree	Disagree	Disagree	Not sure	Disagree	Strongly disagree	Disagree	Accept the vaccine as soon as possible	Emergency vaccination	Imported	Probably willing	No
35	Male	22	Single	Bachelor	20000-30000	>= 2	Urban	Very poor	Yes	Yes	No	No	Small	Small	Small	No	No	Yes	Strongly disagree	Disagree	Disagree	Disagree	Strongly disagree	Disagree	Disagree	Not sure	Disagree	Disagree	Strongly disagree	Disagree	Strongly disagree	Disagree	Disagree	Disagree	Strongly disagree	Not sure	Disagree	#NULL!	#NULL!	#NULL!	Not sure	No
36	Male	22	Married	Intermediate or below	< 20000	>= 2	Urban	Poor	Yes	Yes	No	No	Small	Small	Small	Yes	Yes	Yes	Strongly disagree	Strongly disagree	Disagree	Disagree	Strongly disagree	Disagree	Disagree	Disagree	Disagree	Not sure	Strongly disagree	Disagree	Disagree	Disagree	Strongly disagree	Strongly disagree	Disagree	Disagree	Disagree	#NULL!	#NULL!	#NULL!	Not sure	Yes
37	Female	22	Divorced	Intermediate or below	> 40000	>= 2	Rural	Good	No	No	No	Yes	Fair	Large	Large	No	No	No	Not sure	Disagree	Not sure	Strongly disagree	Strongly disagree	Disagree	Disagree	Agree	Disagree	Not sure	Disagree	Not sure	Strongly disagree	Strongly disagree	Not sure	Not sure	Strongly disagree	Disagree	Agree	#NULL!	#NULL!	#NULL!	Not sure	No
38	Male	22	Married	Bachelor	20000-30000	>= 2	Rural	Very poor	No	Yes	No	Yes	Vey small	Vey small	Small	No	Yes	No	Strongly disagree	Disagree	Disagree	Strongly disagree	Strongly disagree	Disagree	Disagree	Disagree	Not sure	Disagree	Strongly disagree	Strongly disagree	Disagree	Disagree	Strongly disagree	Disagree	Disagree	Not sure	Not sure	#NULL!	#NULL!	#NULL!	Not sure	No
39	Female	22	Divorced	Master's and above	> 40000	o	Urban	Fair	No	No	Yes	Yes	Small	Small	Vey small	No	Yes	No	Strongly disagree	Disagree	Strongly disagree	Strongly disagree	Strongly disagree	Disagree	Disagree	Disagree	Not sure	Disagree	Strongly disagree	Disagree	Strongly disagree	Strongly disagree	Disagree	Disagree	Strongly disagree	Strongly disagree	Disagree	#NULL!	#NULL!	#NULL!	Not sure	No
40	Female	30	Single	Bachelor	> 40000	1	Urban	Poor	No	No	No	No	Large	Fair	Fair	Yes	Yes	No	Disagree	Strongly disagree	Strongly disagree	Disagree	Strongly disagree	Disagree	Disagree	Agree	Not sure	Not sure	Strongly agree	Agree	Agree	Agree	Agree	Agree	Agree	Agree	Agree	Delay vaccination until I confirmed the vaccine safety	Emergency vaccination	Both are acceptable	Probably willing	Yes
41	Female	20	Single	Bachelor	30000-40000	1	Urban	Poor	No	No	No	Yes	Small	Fair	Small	Yes	Yes	No	Disagree	Disagree	Disagree	Strongly disagree	Strongly disagree	Disagree	Disagree	Agree	Agree	Disagree	Agree	Agree	Disagree	Disagree	Disagree	Disagree	Agree	Agree	Not sure	Delay vaccination until I confirmed the vaccine safety	Both are acceptable	Both are acceptable	Definitely willing	Yes
42	Male	22	Divorced	Bachelor	< 20000	1	Urban	Poor	Yes	Yes	No	Yes	Small	Small	Vey small	No	Yes	No	Strongly disagree	Disagree	Disagree	Strongly disagree	Strongly disagree	Disagree	Not sure	Disagree	Disagree	Disagree	Disagree	Strongly disagree	Disagree	Strongly disagree	Disagree	Disagree	Strongly disagree	Strongly disagree	Disagree	#NULL!	#NULL!	#NULL!	Not sure	No
43	Female	22	Married	Intermediate or below	20000-30000	>= 2	Rural	Very poor	No	No	Yes	No	Small	Fair	Vey small	No	No	No	Strongly disagree	Disagree	Not sure	Disagree	Strongly disagree	Disagree	Not sure	Not sure	Disagree	Disagree	Disagree	Disagree	Strongly disagree	Disagree	Disagree	Disagree	Strongly disagree	Strongly disagree	Disagree	Accept the vaccine as soon as possible	Routine immunization	Both are acceptable	Definitely willing	No
44	Female	28	Single	Intermediate or below	< 20000	>= 2	Rural	Good	Yes	No	Yes	Yes	Small	Vey small	Large	Yes	No	Yes	Disagree	Not sure	Not sure	Not sure	Strongly disagree	Disagree	Not sure	Disagree	Disagree	Not sure	Disagree	Not sure	Disagree	Not sure	Disagree	Not sure	Disagree	Not sure	Disagree	#NULL!	#NULL!	#NULL!	Definitely not willing	Yes
45	Male	22	Married	Intermediate or below	30000-40000	>= 2	Rural	Very good	Yes	Yes	No	No	Fair	Small	Small	Yes	Yes	No	Strongly disagree	Disagree	Strongly disagree	Not sure	Strongly disagree	Disagree	Not sure	Disagree	Disagree	Not sure	Disagree	Not sure	Disagree	Not sure	Not sure	Disagree	Disagree	Disagree	Not sure	#NULL!	#NULL!	#NULL!	Definitely not willing	No
46	Male	22	Married	Intermediate or below	< 20000	o	Urban	Very good	Yes	Yes	Yes	Yes	Small	Fair	Fair	Yes	No	Yes	Disagree	Disagree	Disagree	Disagree	Strongly disagree	Disagree	Not sure	Agree	Not sure	Disagree	Strongly disagree	Disagree	Not sure	Disagree	Strongly disagree	Disagree	Not sure	Strongly disagree	Disagree	Delay vaccination until I confirmed the vaccine safety	Routine immunization	Imported	Definitely willing	Yes
47	Female	22	Married	Intermediate or below	20000-30000	>= 2	Urban	Very good	No	No	Yes	No	Fair	Small	Small	No	Yes	No	Strongly disagree	Disagree	Not sure	Disagree	Strongly disagree	Disagree	Not sure	Agree	Not sure	Disagree	Strongly disagree	Disagree	Disagree	Disagree	Disagree	Disagree	Disagree	Disagree	Not sure	#NULL!	#NULL!	#NULL!	Probably not willing	No
48	Male	22	Married	Intermediate or below	> 40000	>= 2	Rural	Very good	No	No	Yes	No	Small	Fair	Fair	Yes	Yes	Yes	Not sure	Disagree	Strongly disagree	Disagree	Strongly disagree	Disagree	Not sure	Agree	Not sure	Disagree	Disagree	Strongly disagree	Disagree	Strongly disagree	Disagree	Disagree	Disagree	Strongly disagree	Agree	#NULL!	#NULL!	#NULL!	Definitely not willing	Yes
49	Female	28	Married	Bachelor	30000-40000	>= 2	Urban	Very good	Yes	No	Yes	No	Small	Fair	Vey small	Yes	Yes	No	Strongly disagree	Disagree	Not sure	Disagree	Strongly disagree	Disagree	Not sure	Not sure	Agree	Strongly disagree	Strongly disagree	Disagree	Not sure	Agree	Strongly disagree	Disagree	Not sure	Strongly disagree	Not sure	Accept the vaccine as soon as possible	Routine immunization	Domestically manufactured	Definitely willing	Yes
50	Female	32	Single	Bachelor	30000-40000	o	Urban	Poor	No	No	No	No	Very large	Very large	Large	Yes	Yes	No	Not sure	Disagree	Not sure	Disagree	Strongly disagree	Disagree	Not sure	Strongly agree	Agree	Disagree	Not sure	Not sure	Disagree	Strongly disagree	Not sure	Not sure	Not sure	Agree	Agree	Delay vaccination until I confirmed the vaccine safety	Both are acceptable	Both are acceptable	Probably willing	Yes
51	Male	28	Single	Bachelor	20000-30000	>= 2	Urban	Very good	Yes	No	Yes	No	Large	Fair	Large	Yes	Yes	No	Strongly disagree	Disagree	Not sure	Agree	Strongly disagree	Disagree	Not sure	Agree	Agree	Not sure	Strongly disagree	Disagree	Not sure	Agree	Agree	Agree	Disagree	Strongly disagree	Not sure	Accept the vaccine as soon as possible	Routine immunization	Imported	Definitely willing	Yes
52	Female	28	Single	Intermediate or below	30000-40000	o	Urban	Poor	No	No	No	No	Small	Large	Fair	Yes	Yes	No	Not sure	Disagree	Disagree	Disagree	Strongly disagree	Not sure	Strongly disagree	Agree	Agree	Disagree	Not sure	Agree	Not sure	Agree	Agree	Agree	Agree	Strongly agree	Disagree	Delay vaccination until I confirmed the vaccine safety	Both are acceptable	Both are acceptable	Definitely willing	No
53	Male	22	Single	Intermediate or below	< 20000	>= 2	Urban	Fair	No	Yes	Yes	No	Small	Small	Small	Yes	Yes	Yes	Strongly disagree	Disagree	Disagree	Disagree	Strongly disagree	Not sure	Disagree	Disagree	Disagree	Disagree	Strongly disagree	Disagree	Disagree	Strongly disagree	Disagree	Disagree	Disagree	Strongly disagree	Disagree	#NULL!	#NULL!	#NULL!	Not sure	Yes
54	Male	22	Divorced	Intermediate or below	30000-40000	>= 2	Rural	Fair	No	Yes	No	No	Small	Small	Fair	Yes	Yes	Yes	Disagree	Strongly disagree	Strongly disagree	Disagree	Strongly disagree	Not sure	Disagree	Disagree	Disagree	Disagree	Not sure	Not sure	Disagree	Not sure	Not sure	Disagree	Not sure	Agree	Not sure	#NULL!	#NULL!	#NULL!	Definitely not willing	No
55	Male	28	Married	Master's and above	> 40000	>= 2	Urban	Very good	Yes	No	Yes	No	Fair	Fair	Fair	Yes	Yes	Yes	Strongly disagree	Disagree	Not sure	Disagree	Strongly disagree	Not sure	Disagree	Not sure	Disagree	Not sure	Strongly disagree	Not sure	Not sure	Disagree	Disagree	Disagree	Not sure	Disagree	Not sure	Accept the vaccine as soon as possible	Routine immunization	Domestically manufactured	Probably willing	Yes
56	Female	22	Married	Intermediate or below	< 20000	>= 2	Rural	Fair	Yes	Yes	No	Yes	Vey small	Vey small	Large	Yes	No	Yes	Disagree	Disagree	Strongly disagree	Disagree	Strongly disagree	Not sure	Not sure	Disagree	Disagree	Disagree	Strongly disagree	Not sure	Disagree	Not sure	Disagree	Disagree	Disagree	Strongly disagree	Disagree	#NULL!	#NULL!	#NULL!	Definitely not willing	No
57	Male	30	Single	Master's and above	> 40000	o	Urban	Good	No	Yes	Yes	Yes	Large	Vey small	Vey small	Yes	Yes	Yes	Strongly disagree	Agree	Strongly disagree	Strongly disagree	Strongly disagree	Not sure	Not sure	Disagree	Not sure	Strongly disagree	Disagree	Not sure	Not sure	Agree	Agree	Agree	Agree	Agree	Agree	#NULL!	#NULL!	#NULL!	Probably not willing	Yes
58	Male	62	Married	Bachelor	30000-40000	o	Urban	Poor	No	No	No	No	Fair	Large	Vey small	Yes	Yes	Yes	Strongly disagree	Not sure	Not sure	Strongly agree	Strongly disagree	Not sure	Not sure	Not sure	Not sure	Strongly disagree	Disagree	Not sure	Not sure	Disagree	Strongly agree	Disagree	Strongly agree	Agree	Strongly disagree	#NULL!	#NULL!	#NULL!	Probably not willing	No
59	Female	24	Single	Bachelor	20000-30000	o	Rural	Fair	No	No	No	No	Very large	Very large	Fair	Yes	Yes	No	Agree	Agree	Agree	Strongly disagree	Strongly disagree	Not sure	Not sure	Agree	Not sure	Agree	Agree	Agree	Agree	Not sure	Agree	Agree	Agree	Agree	Agree	Delay vaccination until I confirmed the vaccine safety	Emergency vaccination	Imported	Definitely willing	Yes
60	Male	22	Married	Intermediate or below	30000-40000	>= 2	Urban	Fair	Yes	No	Yes	Yes	Large	Large	Fair	No	No	Yes	Disagree	Not sure	Disagree	Disagree	Strongly disagree	Not sure	Agree	Not sure	Disagree	Agree	Disagree	Not sure	Not sure	Not sure	Disagree	Disagree	Not sure	Agree	Not sure	#NULL!	#NULL!	#NULL!	Probably not willing	No
61	Male	22	Married	Intermediate or below	20000-30000	o	Rural	Very good	Yes	No	No	No	Small	Small	Small	Yes	Yes	Yes	Not sure	Disagree	Disagree	Not sure	Strongly disagree	Not sure	Agree	Agree	Disagree	Agree	Disagree	Not sure	Disagree	Disagree	Not sure	Not sure	Disagree	Strongly disagree	Strongly disagree	Accept the vaccine as soon as possible	Emergency vaccination	Imported	Definitely willing	Yes
62	Male	22	Single	Intermediate or below	20000-30000	1	Urban	Fair	No	Yes	No	No	Fair	Very large	Small	Yes	Yes	Yes	Strongly disagree	Not sure	Not sure	Disagree	Strongly disagree	Agree	Not sure	Not sure	Disagree	Strongly agree	Disagree	Strongly disagree	Disagree	Strongly disagree	Disagree	Strongly disagree	Strongly disagree	Strongly disagree	Strongly agree	#NULL!	#NULL!	#NULL!	Not sure	Yes
63	Male	28	Single	Bachelor	20000-30000	1	Rural	Poor	No	No	No	No	Large	Large	Vey small	Yes	Yes	No	Disagree	Agree	Agree	Strongly disagree	Strongly disagree	Agree	Not sure	Strongly agree	Agree	Agree	Disagree	Not sure	Strongly agree	Strongly agree	Strongly agree	Strongly agree	Strongly agree	Strongly agree	Strongly agree	#NULL!	#NULL!	#NULL!	Definitely not willing	No
64	Female	22	Single	Intermediate or below	< 20000	1	Urban	Very poor	Yes	No	Yes	No	Small	Small	Small	Yes	Yes	No	Strongly disagree	Disagree	Strongly disagree	Disagree	Disagree	Strongly disagree	Strongly disagree	Not sure	Strongly disagree	Not sure	Strongly disagree	Disagree	Disagree	Disagree	Disagree	Disagree	Disagree	Not sure	Not sure	Accept the vaccine as soon as possible	Routine immunization	Domestically manufactured	Probably willing	No
65	Male	45	Single	Bachelor	< 20000	o	Urban	Fair	No	No	No	No	Small	Large	Fair	Yes	Yes	No	Not sure	Agree	Strongly agree	Not sure	Disagree	Strongly disagree	Strongly disagree	Strongly agree	Not sure	Strongly disagree	Not sure	Not sure	Strongly agree	Not sure	Not sure	Strongly agree	Strongly disagree	Strongly agree	Strongly agree	#NULL!	#NULL!	#NULL!	Not sure	No
66	Male	31	Single	Bachelor	< 20000	o	Urban	Fair	No	No	No	No	Small	Small	Fair	No	No	No	Disagree	Disagree	Disagree	Strongly disagree	Disagree	Strongly disagree	Disagree	Strongly disagree	Strongly disagree	Disagree	Strongly disagree	Disagree	Disagree	Strongly disagree	Strongly disagree	Disagree	Strongly disagree	Strongly disagree	Disagree	Delay vaccination until I confirmed the vaccine safety	Emergency vaccination	Imported	Probably willing	No
67	Male	22	Divorced	Intermediate or below	30000-40000	>= 2	Rural	Poor	No	No	Yes	No	Small	Small	Small	No	Yes	No	Disagree	Disagree	Disagree	Disagree	Disagree	Strongly disagree	Disagree	Not sure	Strongly disagree	Disagree	Strongly disagree	Disagree	Disagree	Disagree	Disagree	Disagree	Disagree	Disagree	Disagree	Accept the vaccine as soon as possible	Both are acceptable	Imported	Probably willing	Yes
68	Male	20	Single	Bachelor	> 40000	>= 2	Rural	Fair	No	No	No	Yes	Fair	Fair	Fair	Yes	Yes	No	Agree	Disagree	Disagree	Disagree	Disagree	Strongly disagree	Disagree	Disagree	Disagree	Disagree	Agree	Agree	Agree	Agree	Not sure	Agree	Not sure	Not sure	Not sure	Accept the vaccine as soon as possible	Routine immunization	Both are acceptable	Probably willing	Yes
69	Female	28	Married	Intermediate or below	20000-30000	o	Urban	Very good	No	Yes	Yes	Yes	Vey small	Fair	Small	Yes	No	Yes	Strongly disagree	Strongly disagree	Strongly disagree	Strongly disagree	Disagree	Strongly disagree	Disagree	Disagree	Disagree	Not sure	Disagree	Disagree	Disagree	Disagree	Disagree	Strongly disagree	Disagree	Disagree	Not sure	Delay vaccination until I confirmed the vaccine safety	Emergency vaccination	Both are acceptable	Probably willing	Yes
70	Male	22	Single	Intermediate or below	30000-40000	>= 2	Rural	Good	No	No	No	Yes	Large	Fair	Large	Yes	Yes	Yes	Strongly disagree	Disagree	Disagree	Strongly disagree	Disagree	Strongly disagree	Disagree	Disagree	Agree	Agree	Strongly disagree	Not sure	Not sure	Disagree	Not sure	Not sure	Not sure	Strongly disagree	Agree	#NULL!	#NULL!	#NULL!	Probably not willing	No
71	Female	27	Single	Bachelor	20000-30000	1	Urban	Good	No	Yes	Yes	Yes	Vey small	Fair	Small	Yes	Yes	No	Strongly disagree	Strongly disagree	Disagree	Not sure	Disagree	Strongly disagree	Not sure	Disagree	Disagree	Strongly disagree	Disagree	Disagree	Not sure	Strongly disagree	Disagree	Not sure	Not sure	Strongly disagree	Strongly disagree	#NULL!	#NULL!	#NULL!	Not sure	Yes
72	Female	38	Single	Bachelor	> 40000	o	Urban	Poor	No	Yes	Yes	Yes	Fair	Fair	Fair	Yes	Yes	No	Strongly disagree	Strongly disagree	Strongly disagree	Strongly disagree	Disagree	Disagree	Strongly disagree	Disagree	Strongly disagree	Strongly disagree	Disagree	Disagree	Disagree	Disagree	Disagree	Disagree	Disagree	Disagree	Disagree	#NULL!	#NULL!	#NULL!	Not sure	Yes
73	Male	22	Married	Intermediate or below	20000-30000	>= 2	Urban	Good	Yes	No	No	Yes	Small	Vey small	Small	No	Yes	No	Strongly disagree	Strongly disagree	Disagree	Disagree	Disagree	Disagree	Strongly disagree	Strongly disagree	Disagree	Disagree	Disagree	Strongly disagree	Not sure	Strongly disagree	Strongly disagree	Disagree	Disagree	Strongly disagree	Disagree	Accept the vaccine as soon as possible	Both are acceptable	Imported	Probably willing	No
74	Female	36	Single	Intermediate or below	20000-30000	1	Urban	Fair	No	No	No	No	Fair	Large	Fair	Yes	Yes	No	Disagree	Agree	Agree	Strongly disagree	Disagree	Disagree	Strongly disagree	Not sure	Not sure	Strongly disagree	Agree	Not sure	Not sure	Agree	Agree	Strongly agree	Strongly agree	Strongly agree	Strongly agree	Delay vaccination until I confirmed the vaccine safety	Both are acceptable	Both are acceptable	Definitely willing	No
75	Female	36	Single	Bachelor	20000-30000	1	Urban	Fair	Yes	No	No	No	Large	Large	Fair	Yes	Yes	No	Strongly disagree	Agree	Agree	Disagree	Disagree	Disagree	Disagree	Strongly disagree	Strongly disagree	Disagree	Agree	Agree	Not sure	Not sure	Disagree	Agree	Agree	Strongly disagree	Strongly disagree	Delay vaccination until I confirmed the vaccine safety	Both are acceptable	Both are acceptable	Definitely willing	No
76	Female	25	Single	Bachelor	20000-30000	o	Urban	Fair	No	No	Yes	No	Vey small	Vey small	Fair	No	No	No	Strongly disagree	Strongly disagree	Strongly disagree	Strongly disagree	Disagree	Disagree	Disagree	Disagree	Strongly disagree	Disagree	Disagree	Disagree	Disagree	Disagree	Strongly disagree	Strongly disagree	Strongly disagree	Not sure	Not sure	Delay vaccination until I confirmed the vaccine safety	Both are acceptable	Both are acceptable	Probably willing	Yes
77	Male	27	Single	Intermediate or below	20000-30000	>= 2	Urban	Fair	No	No	No	No	Fair	Large	Small	Yes	Yes	No	Not sure	Strongly disagree	Strongly disagree	Disagree	Disagree	Disagree	Disagree	Disagree	Disagree	Strongly disagree	Strongly disagree	Strongly disagree	Strongly disagree	Strongly disagree	Strongly disagree	Strongly disagree	Strongly disagree	Agree	Agree	Delay vaccination until I confirmed the vaccine safety	Both are acceptable	Both are acceptable	Probably willing	Yes
78	Male	22	Married	Intermediate or below	20000-30000	>= 2	Rural	Poor	No	Yes	No	Yes	Small	Small	Vey small	Yes	No	No	Strongly disagree	Disagree	Disagree	Strongly disagree	Disagree	Disagree	Disagree	Disagree	Disagree	Strongly disagree	Strongly disagree	Strongly disagree	Strongly disagree	Strongly disagree	Strongly disagree	Strongly disagree	Disagree	Disagree	Disagree	Accept the vaccine as soon as possible	Routine immunization	Domestically manufactured	Probably willing	No
79	Male	28	Single	Bachelor	> 40000	o	Urban	Very good	No	No	No	No	Vey small	Vey small	Vey small	Yes	Yes	Yes	Disagree	Disagree	Disagree	Disagree	Disagree	Disagree	Disagree	Disagree	Disagree	Disagree	Strongly disagree	Strongly disagree	Strongly disagree	Strongly disagree	Strongly disagree	Strongly disagree	Strongly disagree	Strongly disagree	Strongly disagree	Accept the vaccine as soon as possible	Routine immunization	Domestically manufactured	Definitely willing	Yes
80	Female	34	Single	Master's and above	20000-30000	o	Urban	Very good	No	No	No	No	Small	Fair	Vey small	Yes	No	No	Strongly disagree	Strongly disagree	Strongly disagree	Strongly disagree	Disagree	Disagree	Disagree	Disagree	Disagree	Disagree	Disagree	Agree	Disagree	Disagree	Disagree	Not sure	Agree	Agree	Strongly disagree	#NULL!	#NULL!	#NULL!	Probably not willing	Yes
81	Male	36	Single	Bachelor	20000-30000	o	Rural	Good	No	No	No	No	Large	Large	Large	No	Yes	No	Not sure	Agree	Agree	Agree	Disagree	Disagree	Disagree	Disagree	Disagree	Disagree	Not sure	Not sure	Not sure	Not sure	Not sure	Not sure	Agree	Agree	Not sure	Delay vaccination until I confirmed the vaccine safety	Both are acceptable	Both are acceptable	Probably willing	No
82	Male	20	Single	Bachelor	> 40000	o	Urban	Fair	No	Yes	No	No	Large	Large	Fair	Yes	Yes	No	Strongly disagree	Disagree	Disagree	Disagree	Disagree	Disagree	Disagree	Disagree	Disagree	Disagree	Not sure	Not sure	Agree	Not sure	Not sure	Not sure	Not sure	Strongly disagree	Disagree	Delay vaccination until I confirmed the vaccine safety	Both are acceptable	Imported	Probably willing	Yes
83	Male	28	Single	Bachelor	> 40000	>= 2	Urban	Fair	No	No	No	No	Vey small	Vey small	Vey small	No	Yes	No	Strongly disagree	Strongly disagree	Not sure	Not sure	Disagree	Disagree	Disagree	Disagree	Disagree	Disagree	Strongly disagree	Strongly disagree	Disagree	Disagree	Disagree	Strongly disagree	Strongly disagree	Disagree	Disagree	#NULL!	#NULL!	#NULL!	Not sure	Yes
84	Female	26	Married	Bachelor	> 40000	>= 2	Urban	Fair	No	No	No	Yes	Small	Small	Small	Yes	Yes	No	Disagree	Disagree	Disagree	Disagree	Disagree	Disagree	Disagree	Disagree	Disagree	Disagree	Disagree	Disagree	Agree	Agree	Agree	Not sure	Agree	Strongly agree	Strongly agree	#NULL!	#NULL!	#NULL!	Not sure	Yes
85	Female	21	Single	Bachelor	20000-30000	o	Urban	Fair	No	No	No	No	Vey small	Vey small	Vey small	Yes	Yes	No	Not sure	Not sure	Not sure	Not sure	Disagree	Disagree	Disagree	Disagree	Disagree	Disagree	Agree	Agree	Agree	Agree	Agree	Agree	Agree	Not sure	Not sure	Delay vaccination until I confirmed the vaccine safety	Both are acceptable	Both are acceptable	Probably willing	No
86	Male	21	Single	Bachelor	20000-30000	>= 2	Urban	Fair	Yes	Yes	Yes	Yes	Fair	Fair	Fair	Yes	Yes	Yes	Not sure	Not sure	Not sure	Not sure	Disagree	Disagree	Disagree	Disagree	Disagree	Disagree	Agree	Agree	Agree	Agree	Agree	Agree	Agree	Not sure	Not sure	#NULL!	#NULL!	#NULL!	Not sure	Yes
87	Male	57	Single	Bachelor	20000-30000	>= 2	Rural	Fair	No	No	No	No	Small	Large	Fair	Yes	Yes	No	Not sure	Not sure	Not sure	Not sure	Disagree	Disagree	Disagree	Disagree	Disagree	Disagree	Not sure	Not sure	Agree	Agree	Agree	Agree	Agree	Agree	Agree	Delay vaccination until I confirmed the vaccine safety	Emergency vaccination	Imported	Probably willing	Yes
88	Female	26	Single	Bachelor	30000-40000	o	Urban	Good	No	No	No	No	Large	Large	Small	Yes	Yes	No	Disagree	Disagree	Disagree	Disagree	Disagree	Disagree	Disagree	Disagree	Disagree	Disagree	Not sure	Not sure	Agree	Agree	Strongly agree	Not sure	Strongly agree	Strongly agree	Agree	Delay vaccination until I confirmed the vaccine safety	Both are acceptable	Both are acceptable	Probably willing	Yes
89	Female	26	Married	Bachelor	> 40000	o	Urban	Good	No	No	No	Yes	Fair	Large	Small	No	Yes	No	Disagree	Disagree	Disagree	Disagree	Disagree	Disagree	Disagree	Disagree	Disagree	Disagree	Disagree	Disagree	Agree	Agree	Strongly agree	Disagree	Strongly agree	Not sure	Agree	#NULL!	#NULL!	#NULL!	Probably not willing	Yes
90	Female	26	Single	Bachelor	30000-40000	o	Rural	Very good	No	No	No	No	Fair	Fair	Small	No	Yes	No	Agree	Disagree	Disagree	Disagree	Disagree	Disagree	Disagree	Disagree	Disagree	Disagree	Disagree	Disagree	Agree	Agree	Agree	Agree	Agree	Agree	Not sure	#NULL!	#NULL!	#NULL!	Definitely not willing	No
91	Female	27	Married	Bachelor	> 40000	o	Rural	Very good	No	No	No	No	Fair	Large	Small	Yes	Yes	No	Disagree	Disagree	Disagree	Disagree	Disagree	Disagree	Disagree	Disagree	Disagree	Disagree	Not sure	Not sure	Agree	Agree	Strongly agree	Agree	Strongly agree	Agree	Agree	Delay vaccination until I confirmed the vaccine safety	Routine immunization	Both are acceptable	Probably willing	Yes
92	Female	22	Married	Intermediate or below	20000-30000	1	Urban	Very good	Yes	Yes	Yes	Yes	Small	Vey small	Small	Yes	Yes	Yes	Disagree	Disagree	Disagree	Strongly disagree	Disagree	Disagree	Disagree	Not sure	Disagree	Disagree	Strongly disagree	Disagree	Disagree	Strongly disagree	Disagree	Disagree	Disagree	Disagree	Disagree	#NULL!	#NULL!	#NULL!	Not sure	No
93	Female	21	Single	Bachelor	> 40000	1	Rural	Poor	No	No	Yes	Yes	Small	Vey small	Fair	No	Yes	Yes	Disagree	Not sure	Not sure	Disagree	Disagree	Disagree	Disagree	Not sure	Disagree	Disagree	Strongly disagree	Not sure	Disagree	Disagree	Disagree	Not sure	Disagree	Disagree	Not sure	Accept the vaccine as soon as possible	Both are acceptable	Imported	Probably willing	Yes
94	Male	28	Single	Bachelor	< 20000	1	Rural	Poor	Yes	No	Yes	No	Fair	Vey small	Vey small	No	Yes	Yes	Disagree	Strongly disagree	Disagree	Strongly disagree	Disagree	Disagree	Disagree	Strongly disagree	Disagree	Not sure	Strongly disagree	Disagree	Strongly disagree	Disagree	Strongly disagree	Not sure	Strongly disagree	Not sure	Strongly disagree	Accept the vaccine as soon as possible	Emergency vaccination	Both are acceptable	Definitely willing	Yes
95	Male	36	Married	Bachelor	> 40000	o	Urban	Fair	No	No	No	No	Vey small	Vey small	Vey small	Yes	No	No	Strongly disagree	Agree	Agree	Agree	Disagree	Disagree	Disagree	Strongly disagree	Not sure	Disagree	Strongly disagree	Strongly disagree	Strongly disagree	Strongly disagree	Strongly disagree	Strongly disagree	Strongly disagree	Strongly disagree	Strongly disagree	#NULL!	#NULL!	#NULL!	Not sure	Yes
96	Male	22	Single	Bachelor	20000-30000	>= 2	Rural	Poor	Yes	No	Yes	Yes	Small	Small	Fair	No	No	No	Strongly disagree	Disagree	Disagree	Strongly disagree	Disagree	Disagree	Disagree	Disagree	Not sure	Disagree	Strongly disagree	Disagree	Strongly disagree	Disagree	Disagree	Strongly disagree	Strongly disagree	Strongly disagree	Disagree	#NULL!	#NULL!	#NULL!	Not sure	No
97	Female	43	Single	Bachelor	20000-30000	o	Urban	Poor	No	No	No	No	Fair	Very large	Very large	Yes	Yes	No	Disagree	Disagree	Not sure	Disagree	Disagree	Disagree	Disagree	Disagree	Not sure	Disagree	Not sure	Not sure	Not sure	Not sure	Not sure	Not sure	Not sure	Agree	Agree	Delay vaccination until I confirmed the vaccine safety	Both are acceptable	Both are acceptable	Probably willing	Yes
98	Female	26	Single	Bachelor	> 40000	1	Urban	Good	No	No	No	No	Fair	Fair	Fair	Yes	Yes	No	Disagree	Disagree	Disagree	Disagree	Disagree	Disagree	Disagree	Disagree	Not sure	Disagree	Disagree	Disagree	Agree	Agree	Agree	Agree	Agree	Agree	Strongly agree	Delay vaccination until I confirmed the vaccine safety	Routine immunization	Domestically manufactured	Probably willing	Yes
99	Male	21	Single	Intermediate or below	30000-40000	o	Urban	Good	No	No	No	No	Large	Large	Large	Yes	Yes	No	Not sure	Agree	Agree	Disagree	Disagree	Disagree	Disagree	Agree	Not sure	Not sure	Not sure	Not sure	Not sure	Disagree	Not sure	Disagree	Disagree	Disagree	Disagree	#NULL!	#NULL!	#NULL!	Not sure	Yes
100	Female	32	Married	Intermediate or below	30000-40000	o	Urban	Poor	Yes	No	No	No	Fair	Fair	Fair	No	Yes	No	Strongly disagree	Disagree	Agree	Disagree	Disagree	Disagree	Disagree	Not sure	Agree	Disagree	Not sure	Not sure	Not sure	Agree	Agree	Agree	Agree	Agree	Agree	Delay vaccination until I confirmed the vaccine safety	Routine immunization	Imported	Probably willing	Yes
101	Male	34	Married	Master's and above	30000-40000	o	Urban	Fair	No	No	No	No	Fair	Fair	Small	Yes	Yes	Yes	Disagree	Disagree	Disagree	Disagree	Disagree	Disagree	Disagree	Agree	Agree	Disagree	Agree	Agree	Agree	Agree	Agree	Agree	Agree	Strongly agree	Disagree	Delay vaccination until I confirmed the vaccine safety	Routine immunization	Domestically manufactured	Probably willing	Yes
102	Female	30	Married	Intermediate or below	20000-30000	1	Urban	Good	No	No	No	No	Small	Small	Small	Yes	Yes	No	Disagree	Not sure	Not sure	Disagree	Disagree	Disagree	Disagree	Agree	Agree	Agree	Agree	Agree	Agree	Agree	Agree	Agree	Agree	Agree	Not sure	Accept the vaccine as soon as possible	Emergency vaccination	Both are acceptable	Probably willing	Yes
103	Female	28	Single	Bachelor	20000-30000	1	Urban	Poor	No	No	No	No	Small	Vey small	Small	Yes	Yes	No	Not sure	Strongly disagree	Strongly disagree	Disagree	Disagree	Disagree	Not sure	Not sure	Strongly disagree	Strongly disagree	Disagree	Disagree	Disagree	Strongly disagree	Disagree	Disagree	Disagree	Not sure	Agree	#NULL!	#NULL!	#NULL!	Probably not willing	Yes
104	Male	22	Married	Intermediate or below	< 20000	1	Urban	Very good	No	Yes	No	Yes	Small	Small	Vey small	Yes	No	Yes	Strongly disagree	Disagree	Disagree	Disagree	Disagree	Disagree	Not sure	Disagree	Disagree	Disagree	Disagree	Disagree	Disagree	Disagree	Disagree	Disagree	Strongly disagree	Disagree	Disagree	Delay vaccination until I confirmed the vaccine safety	Emergency vaccination	Both are acceptable	Definitely willing	No
105	Female	26	Single	Bachelor	20000-30000	o	Urban	Good	No	No	No	No	Fair	Large	Small	No	Yes	No	Disagree	Disagree	Disagree	Disagree	Disagree	Disagree	Not sure	Disagree	Disagree	Disagree	Disagree	Disagree	Agree	Agree	Agree	Agree	Agree	Not sure	Not sure	#NULL!	#NULL!	#NULL!	Probably not willing	Yes
106	Male	25	Single	Master's and above	> 40000	o	Urban	Poor	Yes	No	No	No	Fair	Small	Small	Yes	Yes	No	Agree	Disagree	Disagree	Disagree	Disagree	Disagree	Not sure	Disagree	Disagree	Disagree	Not sure	Not sure	Not sure	Not sure	Not sure	Disagree	Not sure	Not sure	Not sure	#NULL!	#NULL!	#NULL!	Not sure	Yes
107	Male	22	Married	Intermediate or below	< 20000	>= 2	Rural	Very poor	No	Yes	Yes	Yes	Vey small	Small	Small	No	No	No	Not sure	Not sure	Not sure	Not sure	Disagree	Disagree	Not sure	Disagree	Disagree	Not sure	Disagree	Disagree	Disagree	Disagree	Disagree	Disagree	Disagree	Strongly disagree	Disagree	Accept the vaccine as soon as possible	Emergency vaccination	Imported	Probably willing	No
108	Female	24	Single	Intermediate or below	< 20000	o	Rural	Fair	No	No	No	No	Very large	Very large	Fair	Yes	Yes	No	Agree	Agree	Agree	Agree	Disagree	Disagree	Not sure	Not sure	Not sure	Disagree	Disagree	Not sure	Not sure	Disagree	Disagree	Not sure	Not sure	Agree	Agree	#NULL!	#NULL!	#NULL!	Not sure	No
109	Female	45	Married	Bachelor	30000-40000	o	Urban	Fair	No	No	No	No	Fair	Large	Fair	Yes	Yes	No	Agree	Disagree	Disagree	Disagree	Disagree	Disagree	Not sure	Not sure	Not sure	Disagree	Agree	Agree	Disagree	Disagree	Disagree	Agree	Not sure	Agree	Agree	Accept the vaccine as soon as possible	Both are acceptable	Imported	Definitely willing	No
110	Female	20	Single	Bachelor	20000-30000	o	Urban	Poor	No	No	No	Yes	Large	Very large	Large	Yes	Yes	No	Disagree	Not sure	Strongly agree	Not sure	Disagree	Disagree	Not sure	Disagree	Not sure	Not sure	Agree	Agree	Not sure	Not sure	Not sure	Not sure	Agree	Agree	Agree	Accept the vaccine as soon as possible	Both are acceptable	Both are acceptable	Probably willing	Yes
111	Male	28	Married	Master's and above	> 40000	>= 2	Urban	Good	No	Yes	Yes	No	Small	Small	Fair	Yes	No	Yes	Strongly disagree	Disagree	Disagree	Not sure	Disagree	Disagree	Not sure	Not sure	Not sure	Not sure	Disagree	Disagree	Not sure	Disagree	Not sure	Not sure	Disagree	Disagree	Not sure	Accept the vaccine as soon as possible	Both are acceptable	Both are acceptable	Definitely willing	Yes
112	Male	36	Married	Master's and above	> 40000	1	Urban	Good	No	No	No	No	Fair	Fair	Fair	Yes	Yes	No	Not sure	Disagree	Disagree	Disagree	Disagree	Disagree	Not sure	Not sure	Not sure	Not sure	Not sure	Not sure	Not sure	Not sure	Not sure	Not sure	Not sure	Not sure	Not sure	Accept the vaccine as soon as possible	Routine immunization	Both are acceptable	Definitely willing	Yes
113	Male	21	Single	Bachelor	20000-30000	1	Urban	Very good	No	Yes	Yes	Yes	Fair	Fair	Fair	Yes	Yes	No	Agree	Agree	Agree	Disagree	Disagree	Disagree	Not sure	Not sure	Not sure	Not sure	Agree	Agree	Agree	Agree	Agree	Agree	Agree	Not sure	Not sure	Accept the vaccine as soon as possible	Routine immunization	Imported	Probably willing	Yes
114	Male	41	Married	Master's and above	> 40000	>= 2	Urban	Fair	No	No	No	No	Fair	Fair	Large	Yes	Yes	No	Disagree	Disagree	Disagree	Disagree	Disagree	Disagree	Not sure	Not sure	Agree	Disagree	Agree	Agree	Agree	Disagree	Disagree	Disagree	Agree	Agree	Agree	Delay vaccination until I confirmed the vaccine safety	Routine immunization	Both are acceptable	Definitely willing	Yes
115	Male	53	Married	Intermediate or below	20000-30000	1	Rural	Fair	No	No	No	No	Small	Small	Fair	Yes	Yes	No	Disagree	Agree	Disagree	Disagree	Disagree	Disagree	Not sure	Agree	Agree	Disagree	Agree	Agree	Not sure	Disagree	Disagree	Agree	Not sure	Agree	Agree	Accept the vaccine as soon as possible	Emergency vaccination	Both are acceptable	Definitely willing	No
116	Female	28	Single	Master's and above	30000-40000	1	Urban	Poor	No	Yes	No	No	Fair	Fair	Large	Yes	Yes	No	Disagree	Not sure	Not sure	Strongly disagree	Disagree	Disagree	Not sure	Agree	Agree	Not sure	Agree	Agree	Agree	Agree	Agree	Agree	Agree	Agree	Agree	Delay vaccination until I confirmed the vaccine safety	Both are acceptable	Both are acceptable	Probably willing	Yes
117	Male	35	Married	Bachelor	> 40000	1	Urban	Fair	Yes	No	No	No	Large	Large	Very large	Yes	Yes	No	Disagree	Agree	Disagree	Strongly disagree	Disagree	Disagree	Not sure	Agree	Agree	Agree	Agree	Agree	Not sure	Agree	Agree	Disagree	Strongly agree	Agree	Not sure	Delay vaccination until I confirmed the vaccine safety	Emergency vaccination	Both are acceptable	Definitely willing	Yes
118	Female	34	Single	Bachelor	> 40000	o	Urban	Fair	No	No	No	No	Fair	Fair	Fair	Yes	Yes	No	Not sure	Not sure	Strongly disagree	Disagree	Disagree	Disagree	Agree	Agree	Not sure	Disagree	Strongly disagree	Strongly disagree	Strongly disagree	Disagree	Disagree	Strongly disagree	Disagree	Not sure	Not sure	Accept the vaccine as soon as possible	Routine immunization	Domestically manufactured	Definitely willing	Yes
119	Male	36	Single	Bachelor	> 40000	o	Urban	Very poor	No	No	No	No	Very large	Very large	Very large	No	Yes	No	Strongly disagree	Strongly agree	Strongly agree	Disagree	Disagree	Disagree	Strongly agree	Not sure	Not sure	Not sure	Strongly disagree	Strongly disagree	Strongly disagree	Strongly disagree	Strongly disagree	Strongly disagree	Strongly disagree	Strongly disagree	Strongly disagree	Delay vaccination until I confirmed the vaccine safety	Emergency vaccination	Imported	Definitely willing	Yes
120	Male	22	Married	Intermediate or below	< 20000	>= 2	Urban	Good	No	Yes	Yes	Yes	Small	Fair	Fair	Yes	Yes	Yes	Disagree	Disagree	Disagree	Disagree	Disagree	Not sure	Strongly disagree	Disagree	Not sure	Agree	Strongly disagree	Disagree	Disagree	Disagree	Disagree	Disagree	Disagree	Disagree	Disagree	Accept the vaccine as soon as possible	Emergency vaccination	Domestically manufactured	Definitely willing	Yes
121	Female	28	Married	Master's and above	> 40000	1	Urban	Very good	No	No	Yes	No	Small	Vey small	Vey small	Yes	Yes	Yes	Disagree	Not sure	Disagree	Not sure	Disagree	Not sure	Disagree	Not sure	Disagree	Disagree	Agree	Agree	Agree	Agree	Agree	Agree	Agree	Agree	Not sure	Accept the vaccine as soon as possible	Routine immunization	Imported	Definitely willing	Yes
122	Male	24	Married	Intermediate or below	20000-30000	o	Urban	Fair	No	Yes	No	No	Fair	Small	Fair	No	Yes	No	Disagree	Disagree	Not sure	Disagree	Disagree	Not sure	Disagree	Not sure	Disagree	Disagree	Disagree	Not sure	Not sure	Disagree	Disagree	Not sure	Not sure	Agree	Agree	Delay vaccination until I confirmed the vaccine safety	Emergency vaccination	Both are acceptable	Probably willing	Yes
123	Female	22	Divorced	Bachelor	20000-30000	o	Urban	Good	Yes	Yes	No	No	Small	Fair	Fair	No	Yes	No	Disagree	Disagree	Disagree	Disagree	Disagree	Not sure	Disagree	Not sure	Disagree	Disagree	Not sure	Disagree	Disagree	Disagree	Disagree	Not sure	Disagree	Agree	Not sure	Accept the vaccine as soon as possible	Routine immunization	Domestically manufactured	Definitely willing	Yes
124	Female	26	Single	Bachelor	30000-40000	o	Urban	Very good	No	No	No	No	Fair	Large	Large	Yes	Yes	No	Disagree	Disagree	Disagree	Disagree	Disagree	Not sure	Disagree	Disagree	Disagree	Not sure	Disagree	Disagree	Agree	Agree	Agree	Agree	Strongly agree	Agree	Not sure	#NULL!	#NULL!	#NULL!	Not sure	Yes
125	Female	37	Single	Bachelor	20000-30000	o	Urban	Poor	Yes	Yes	No	Yes	Vey small	Vey small	Vey small	No	No	Yes	Strongly disagree	Not sure	Strongly disagree	Disagree	Disagree	Not sure	Disagree	Not sure	Disagree	Agree	Strongly disagree	Not sure	Disagree	Strongly disagree	Disagree	Not sure	Disagree	Strongly disagree	Disagree	#NULL!	#NULL!	#NULL!	Probably not willing	Yes
126	Female	28	Married	Intermediate or below	< 20000	>= 2	Rural	Fair	Yes	No	No	Yes	Fair	Fair	Large	Yes	Yes	Yes	Strongly disagree	Disagree	Not sure	Agree	Disagree	Not sure	Disagree	Not sure	Disagree	Agree	Strongly disagree	Disagree	Not sure	Agree	Disagree	Not sure	Agree	Agree	Agree	Accept the vaccine as soon as possible	Both are acceptable	Both are acceptable	Definitely willing	Yes
127	Male	36	Single	Bachelor	> 40000	o	Urban	Very good	No	No	No	No	Large	Fair	Fair	Yes	Yes	No	Not sure	Not sure	Agree	Strongly disagree	Disagree	Not sure	Disagree	Strongly disagree	Not sure	Disagree	Not sure	Not sure	Not sure	Not sure	Not sure	Not sure	Not sure	Not sure	Not sure	#NULL!	#NULL!	#NULL!	Not sure	Yes
128	Female	41	Married	Intermediate or below	< 20000	o	Urban	Fair	Yes	No	Yes	No	Vey small	Vey small	Small	No	No	No	Strongly disagree	Disagree	Disagree	Strongly disagree	Disagree	Not sure	Disagree	Disagree	Not sure	Disagree	Strongly disagree	Disagree	Strongly disagree	Disagree	Strongly disagree	Disagree	Strongly disagree	Strongly disagree	Disagree	#NULL!	#NULL!	#NULL!	Not sure	Yes
129	Female	57	Married	Intermediate or below	20000-30000	o	Rural	Fair	No	No	No	No	Small	Small	Fair	Yes	Yes	No	Agree	Disagree	Disagree	Disagree	Disagree	Not sure	Disagree	Agree	Agree	Disagree	Agree	Agree	Agree	Disagree	Disagree	Agree	Disagree	Agree	Agree	Accept the vaccine as soon as possible	Routine immunization	Imported	Definitely willing	No
130	Female	22	Married	Intermediate or below	30000-40000	o	Urban	Poor	No	No	No	No	Fair	Fair	Vey small	Yes	Yes	No	Not sure	Strongly disagree	Strongly disagree	Disagree	Disagree	Not sure	Not sure	Disagree	Strongly disagree	Not sure	Not sure	Disagree	Strongly disagree	Disagree	Not sure	Not sure	Not sure	Strongly disagree	Agree	Accept the vaccine as soon as possible	Emergency vaccination	Both are acceptable	Definitely willing	No
131	Female	20	Single	Bachelor	> 40000	o	Urban	Poor	Yes	Yes	Yes	No	Large	Very large	Large	Yes	Yes	No	Disagree	Disagree	Not sure	Strongly disagree	Disagree	Not sure	Not sure	Disagree	Disagree	Disagree	Not sure	Agree	Not sure	Not sure	Agree	Strongly agree	Not sure	Agree	Agree	Delay vaccination until I confirmed the vaccine safety	Both are acceptable	Imported	Definitely willing	Yes
132	Female	25	Married	Intermediate or below	< 20000	1	Urban	Very good	No	No	Yes	No	Small	Vey small	Small	No	No	No	Strongly disagree	Disagree	Strongly disagree	Disagree	Disagree	Not sure	Not sure	Disagree	Disagree	Disagree	Strongly disagree	Strongly disagree	Disagree	Strongly disagree	Strongly disagree	Disagree	Disagree	Disagree	Strongly disagree	Delay vaccination until I confirmed the vaccine safety	Both are acceptable	Both are acceptable	Definitely willing	Yes
133	Male	25	Single	Intermediate or below	< 20000	o	Urban	Very good	Yes	No	Yes	Yes	Small	Fair	Small	Yes	Yes	Yes	Disagree	Disagree	Not sure	Strongly disagree	Disagree	Not sure	Not sure	Disagree	Disagree	Not sure	Disagree	Strongly disagree	Strongly disagree	Strongly disagree	Disagree	Disagree	Disagree	Disagree	Not sure	Accept the vaccine as soon as possible	Routine immunization	Both are acceptable	Definitely willing	Yes
134	Female	26	Single	Bachelor	> 40000	o	Urban	Good	No	No	No	No	Fair	Fair	Fair	Yes	Yes	No	Not sure	Disagree	Disagree	Disagree	Disagree	Not sure	Not sure	Disagree	Disagree	Not sure	Not sure	Disagree	Agree	Agree	Agree	Not sure	Agree	Agree	Agree	Delay vaccination until I confirmed the vaccine safety	Both are acceptable	Domestically manufactured	Probably willing	Yes
135	Male	30	Single	Bachelor	20000-30000	o	Urban	Fair	Yes	No	Yes	Yes	Fair	Fair	Small	Yes	Yes	Yes	Disagree	Not sure	Not sure	Not sure	Disagree	Not sure	Not sure	Disagree	Disagree	Not sure	Disagree	Strongly disagree	Not sure	Not sure	Disagree	Strongly disagree	Not sure	Not sure	Disagree	#NULL!	#NULL!	#NULL!	Not sure	Yes
136	Female	28	Married	Master's and above	20000-30000	>= 2	Urban	Fair	No	No	No	No	Vey small	Small	Large	Yes	Yes	No	Not sure	Not sure	Not sure	Disagree	Disagree	Not sure	Not sure	Disagree	Not sure	Disagree	Not sure	Not sure	Not sure	Disagree	Disagree	Not sure	Not sure	Agree	Agree	Accept the vaccine as soon as possible	Both are acceptable	Both are acceptable	Definitely willing	Yes
137	Male	22	Married	Intermediate or below	20000-30000	>= 2	Rural	Good	No	No	Yes	No	Small	Small	Small	No	Yes	No	Disagree	Strongly disagree	Disagree	Disagree	Disagree	Not sure	Not sure	Disagree	Not sure	Disagree	Strongly disagree	Disagree	Disagree	Disagree	Disagree	Disagree	Disagree	Strongly disagree	Disagree	Accept the vaccine as soon as possible	Emergency vaccination	Both are acceptable	Definitely willing	No
138	Male	36	Single	Bachelor	< 20000	o	Rural	Fair	No	Yes	No	No	Small	Large	Large	Yes	Yes	No	Not sure	Not sure	Not sure	Agree	Disagree	Not sure	Not sure	Disagree	Not sure	Not sure	Agree	Agree	Agree	Agree	Disagree	Agree	Disagree	Agree	Agree	Delay vaccination until I confirmed the vaccine safety	Emergency vaccination	Both are acceptable	Definitely willing	Yes
139	Male	34	Married	Bachelor	30000-40000	o	Urban	Very good	No	No	No	No	Fair	Large	Vey small	Yes	No	Yes	Disagree	Disagree	Disagree	Disagree	Disagree	Not sure	Not sure	Not sure	Not sure	Not sure	Not sure	Not sure	Not sure	Agree	Agree	Agree	Agree	Strongly agree	Strongly disagree	#NULL!	#NULL!	#NULL!	Probably not willing	Yes
140	Male	27	Divorced	Intermediate or below	< 20000	>= 2	Rural	Very good	No	No	No	No	Fair	Small	Small	Yes	No	Yes	Agree	Agree	Agree	Agree	Disagree	Not sure	Not sure	Agree	Not sure	Not sure	Agree	Not sure	Not sure	Not sure	Not sure	Disagree	Disagree	Disagree	Not sure	Delay vaccination until I confirmed the vaccine safety	Routine immunization	Imported	Definitely willing	Yes
141	Female	38	Single	Intermediate or below	20000-30000	>= 2	Rural	Very good	No	No	No	No	Very large	Fair	Large	Yes	Yes	No	Agree	Agree	Agree	Strongly disagree	Disagree	Not sure	Not sure	Disagree	Not sure	Agree	Strongly agree	Agree	Disagree	Agree	Agree	Strongly agree	Agree	Strongly agree	Strongly agree	Accept the vaccine as soon as possible	Routine immunization	Imported	Definitely willing	No
142	Female	28	Married	Master's and above	30000-40000	>= 2	Urban	Fair	No	Yes	No	Yes	Fair	Large	Fair	Yes	Yes	Yes	Not sure	Agree	Agree	Agree	Disagree	Not sure	Not sure	Agree	Not sure	Agree	Agree	Agree	Agree	Agree	Agree	Agree	Agree	Agree	Agree	Accept the vaccine as soon as possible	Routine immunization	Imported	Definitely willing	No
143	Female	19	Single	Bachelor	30000-40000	o	Urban	Fair	No	No	No	No	Fair	Large	Large	Yes	Yes	No	Agree	Agree	Agree	Disagree	Disagree	Not sure	Not sure	Agree	Not sure	Agree	Agree	Agree	Agree	Agree	Agree	Not sure	Agree	Agree	Agree	#NULL!	#NULL!	#NULL!	Definitely not willing	Yes
144	Male	38	Married	Intermediate or below	30000-40000	>= 2	Urban	Fair	Yes	No	No	No	Large	Large	Large	No	Yes	Yes	Disagree	Not sure	Disagree	Not sure	Disagree	Not sure	Not sure	Agree	Agree	Disagree	Agree	Not sure	Agree	Disagree	Strongly agree	Strongly agree	Strongly agree	Strongly agree	Strongly agree	Delay vaccination until I confirmed the vaccine safety	Emergency vaccination	Domestically manufactured	Definitely willing	Yes
145	Female	35	Single	Bachelor	< 20000	o	Urban	Very poor	No	Yes	No	Yes	Large	Large	Large	No	Yes	No	Strongly disagree	Not sure	Agree	Strongly disagree	Disagree	Not sure	Not sure	Disagree	Agree	Not sure	Agree	Agree	Agree	Agree	Agree	Agree	Agree	Strongly agree	Strongly agree	Delay vaccination until I confirmed the vaccine safety	Both are acceptable	Both are acceptable	Probably willing	No
146	Female	18	Single	Intermediate or below	> 40000	1	Urban	Fair	No	No	Yes	Yes	Fair	Fair	Fair	No	Yes	No	Not sure	Not sure	Not sure	Disagree	Disagree	Not sure	Not sure	Agree	Agree	Not sure	Disagree	Disagree	Disagree	Disagree	Disagree	Disagree	Strongly disagree	Not sure	Not sure	#NULL!	#NULL!	#NULL!	Not sure	No
147	Female	56	Married	Intermediate or below	20000-30000	>= 2	Urban	Fair	No	No	No	No	Large	Large	Large	Yes	Yes	No	Strongly agree	Strongly agree	Strongly agree	Not sure	Disagree	Not sure	Not sure	Agree	Agree	Agree	Agree	Agree	Agree	Agree	Agree	Agree	Agree	Strongly agree	Agree	Delay vaccination until I confirmed the vaccine safety	Both are acceptable	Both are acceptable	Definitely willing	Yes
148	Female	59	Married	Intermediate or below	< 20000	>= 2	Urban	Fair	No	No	No	No	Fair	Large	Very large	Yes	Yes	No	Disagree	Not sure	Not sure	Disagree	Disagree	Not sure	Agree	Strongly disagree	Strongly disagree	Disagree	Not sure	Disagree	Disagree	Disagree	Strongly disagree	Disagree	Strongly disagree	Strongly agree	Strongly agree	Delay vaccination until I confirmed the vaccine safety	Both are acceptable	Imported	Probably willing	Yes
149	Female	24	Single	Bachelor	30000-40000	1	Urban	Fair	No	No	No	No	Fair	Large	Large	Yes	Yes	No	Disagree	Disagree	Disagree	Disagree	Disagree	Not sure	Agree	Disagree	Disagree	Agree	Agree	Agree	Agree	Agree	Agree	Disagree	Agree	Agree	Agree	Delay vaccination until I confirmed the vaccine safety	Both are acceptable	Both are acceptable	Definitely willing	Yes
150	Male	28	Single	Bachelor	30000-40000	o	Urban	Fair	No	Yes	No	Yes	Small	Small	Fair	Yes	Yes	No	Not sure	Not sure	Not sure	Not sure	Disagree	Not sure	Agree	Not sure	Not sure	Not sure	Agree	Agree	Agree	Agree	Agree	Agree	Strongly agree	Agree	Strongly agree	Delay vaccination until I confirmed the vaccine safety	Both are acceptable	Both are acceptable	Definitely willing	Yes
151	Male	28	Single	Bachelor	30000-40000	1	Urban	Very good	Yes	No	Yes	Yes	Large	Small	Small	Yes	Yes	No	Strongly disagree	Disagree	Not sure	Agree	Disagree	Not sure	Agree	Strongly disagree	Agree	Not sure	Strongly disagree	Disagree	Not sure	Agree	Disagree	Agree	Disagree	Strongly disagree	Not sure	Accept the vaccine as soon as possible	Routine immunization	Both are acceptable	Definitely willing	Yes
152	Male	55	Single	Intermediate or below	> 40000	>= 2	Urban	Very good	No	Yes	No	No	Very large	Very large	Small	Yes	Yes	No	Not sure	Not sure	Agree	Disagree	Disagree	Not sure	Agree	Agree	Agree	Not sure	Agree	Agree	Agree	Agree	Agree	Not sure	Agree	Agree	Disagree	Delay vaccination until I confirmed the vaccine safety	Emergency vaccination	Both are acceptable	Probably willing	No
153	Male	21	Single	Intermediate or below	20000-30000	>= 2	Rural	Good	Yes	Yes	No	Yes	Fair	Small	Fair	Yes	Yes	Yes	Agree	Agree	Not sure	Disagree	Disagree	Agree	Disagree	Agree	Disagree	Agree	Agree	Disagree	Agree	Disagree	Not sure	Not sure	Not sure	Agree	Strongly agree	#NULL!	#NULL!	#NULL!	Not sure	Yes
154	Female	38	Single	Intermediate or below	< 20000	>= 2	Urban	Poor	No	No	No	No	Very large	Very large	Very large	Yes	Yes	No	Not sure	Agree	Strongly agree	Not sure	Disagree	Agree	Disagree	Not sure	Not sure	Disagree	Not sure	Not sure	Not sure	Agree	Agree	Agree	Agree	Agree	Agree	#NULL!	#NULL!	#NULL!	Not sure	Yes
155	Male	36	Single	Intermediate or below	< 20000	>= 2	Rural	Fair	No	No	No	No	Fair	Very large	Fair	Yes	Yes	No	Not sure	Agree	Agree	Disagree	Disagree	Agree	Disagree	Not sure	Not sure	Not sure	Agree	Agree	Not sure	Agree	Agree	Agree	Agree	Not sure	Not sure	Accept the vaccine as soon as possible	Routine immunization	Both are acceptable	Definitely willing	Yes
156	Female	28	Single	Bachelor	30000-40000	o	Rural	Poor	No	No	No	Yes	Fair	Very large	Large	Yes	Yes	No	Strongly disagree	Strongly disagree	Not sure	Not sure	Disagree	Agree	Disagree	Agree	Not sure	Agree	Not sure	Not sure	Agree	Agree	Agree	Strongly agree	Strongly agree	Strongly agree	Strongly agree	Delay vaccination until I confirmed the vaccine safety	Both are acceptable	Both are acceptable	Probably willing	No
157	Male	20	Single	Intermediate or below	> 40000	>= 2	Urban	Good	No	Yes	Yes	Yes	Fair	Small	Large	Yes	No	No	Agree	Disagree	Not sure	Agree	Disagree	Agree	Disagree	Disagree	Agree	Disagree	Disagree	Not sure	Disagree	Disagree	Not sure	Agree	Agree	Not sure	Disagree	Delay vaccination until I confirmed the vaccine safety	Emergency vaccination	Both are acceptable	Definitely willing	Yes
158	Male	38	Married	Bachelor	30000-40000	1	Urban	Good	Yes	No	No	No	Fair	Fair	Fair	Yes	Yes	Yes	Not sure	Not sure	Disagree	Disagree	Disagree	Agree	Disagree	Disagree	Agree	Disagree	Agree	Agree	Disagree	Agree	Agree	Not sure	Strongly agree	Strongly agree	Strongly agree	Accept the vaccine as soon as possible	Both are acceptable	Both are acceptable	Definitely willing	Yes
159	Male	32	Single	Bachelor	< 20000	o	Rural	Good	No	No	No	No	Very large	Very large	Very large	Yes	Yes	No	Strongly disagree	Not sure	Not sure	Strongly disagree	Disagree	Agree	Disagree	Agree	Agree	Disagree	Strongly disagree	Strongly disagree	Strongly disagree	Strongly disagree	Strongly disagree	Strongly disagree	Strongly disagree	Strongly disagree	Strongly disagree	Delay vaccination until I confirmed the vaccine safety	Both are acceptable	Both are acceptable	Definitely willing	No
160	Male	45	Married	Bachelor	20000-30000	1	Rural	Fair	No	No	No	No	Fair	Small	Large	Yes	Yes	No	Agree	Agree	Agree	Disagree	Disagree	Agree	Disagree	Not sure	Agree	Agree	Agree	Agree	Agree	Agree	Disagree	Agree	Agree	Agree	Agree	Accept the vaccine as soon as possible	Both are acceptable	Imported	Definitely willing	Yes
161	Female	20	Married	Bachelor	> 40000	1	Urban	Fair	Yes	No	No	No	Small	Fair	Small	Yes	Yes	No	Not sure	Strongly disagree	Strongly disagree	Strongly disagree	Disagree	Agree	Disagree	Agree	Agree	Agree	Agree	Not sure	Disagree	Agree	Agree	Not sure	Agree	Agree	Agree	Delay vaccination until I confirmed the vaccine safety	Emergency vaccination	Imported	Definitely willing	Yes
162	Female	28	Single	Bachelor	> 40000	o	Urban	Fair	No	Yes	No	No	Fair	Large	Large	Yes	Yes	No	Disagree	Disagree	Disagree	Disagree	Disagree	Agree	Disagree	Agree	Agree	Agree	Agree	Agree	Disagree	Agree	Agree	Disagree	Agree	Agree	Agree	Delay vaccination until I confirmed the vaccine safety	Both are acceptable	Both are acceptable	Definitely willing	Yes
163	Male	36	Single	Intermediate or below	< 20000	o	Urban	Fair	No	No	No	No	Fair	Fair	Fair	Yes	Yes	No	Not sure	Not sure	Not sure	Not sure	Disagree	Agree	Not sure	Not sure	Disagree	Not sure	Agree	Agree	Agree	Agree	Agree	Agree	Agree	Not sure	Not sure	Accept the vaccine as soon as possible	Routine immunization	Both are acceptable	Definitely willing	Yes
164	Male	22	Married	Intermediate or below	< 20000	>= 2	Urban	Fair	Yes	Yes	No	No	Small	Small	Small	No	No	Yes	Disagree	Disagree	Disagree	Disagree	Disagree	Agree	Not sure	Not sure	Not sure	Not sure	Strongly disagree	Strongly disagree	Strongly disagree	Strongly disagree	Disagree	Disagree	Disagree	Not sure	Not sure	Accept the vaccine as soon as possible	Routine immunization	Domestically manufactured	Definitely willing	No
165	Male	18	Single	Intermediate or below	30000-40000	o	Rural	Fair	No	No	No	No	Small	Large	Large	Yes	No	No	Disagree	Not sure	Disagree	Strongly disagree	Disagree	Agree	Not sure	Agree	Not sure	Not sure	Disagree	Not sure	Strongly agree	Agree	Strongly agree	Strongly disagree	Disagree	Agree	Agree	#NULL!	#NULL!	#NULL!	Probably not willing	Yes
166	Female	32	Single	Bachelor	20000-30000	o	Urban	Poor	No	No	No	No	Fair	Large	Large	Yes	Yes	No	Not sure	Disagree	Agree	Not sure	Disagree	Agree	Not sure	Not sure	Not sure	Agree	Not sure	Not sure	Not sure	Agree	Agree	Not sure	Agree	Agree	Not sure	Delay vaccination until I confirmed the vaccine safety	Both are acceptable	Both are acceptable	Probably willing	Yes
167	Female	20	Single	Bachelor	20000-30000	o	Urban	Poor	No	No	No	No	Large	Large	Large	Yes	Yes	No	Not sure	Disagree	Agree	Disagree	Disagree	Agree	Not sure	Agree	Not sure	Agree	Not sure	Agree	Not sure	Agree	Agree	Not sure	Agree	Agree	Not sure	Delay vaccination until I confirmed the vaccine safety	Routine immunization	Both are acceptable	Definitely willing	Yes
168	Male	23	Single	Bachelor	20000-30000	1	Urban	Fair	No	No	No	No	Large	Large	Large	Yes	Yes	No	Agree	Not sure	Not sure	Strongly disagree	Disagree	Agree	Not sure	Strongly agree	Not sure	Agree	Not sure	Agree	Agree	Agree	Agree	Strongly agree	Strongly agree	Strongly agree	Agree	Delay vaccination until I confirmed the vaccine safety	Both are acceptable	Both are acceptable	Probably willing	Yes
169	Female	24	Single	Intermediate or below	> 40000	o	Urban	Poor	No	No	No	No	Large	Very large	Large	Yes	Yes	No	Not sure	Disagree	Not sure	Disagree	Disagree	Agree	Not sure	Not sure	Agree	Disagree	Not sure	Agree	Not sure	Agree	Agree	Disagree	Strongly agree	Agree	Agree	Delay vaccination until I confirmed the vaccine safety	Both are acceptable	Both are acceptable	Probably willing	Yes
170	Female	24	Single	Bachelor	> 40000	o	Urban	Good	No	No	No	No	Fair	Large	Very large	Yes	Yes	No	Agree	Disagree	Disagree	Disagree	Disagree	Agree	Not sure	Agree	Agree	Disagree	Agree	Agree	Agree	Disagree	Disagree	Agree	Agree	Strongly agree	Strongly agree	Delay vaccination until I confirmed the vaccine safety	Routine immunization	Both are acceptable	Definitely willing	No
171	Female	32	Married	Master's and above	> 40000	1	Urban	Good	No	No	No	No	Large	Very large	Very large	Yes	Yes	No	Not sure	Agree	Agree	Not sure	Disagree	Agree	Not sure	Not sure	Agree	Not sure	Disagree	Disagree	Disagree	Disagree	Disagree	Not sure	Not sure	Agree	Strongly agree	Delay vaccination until I confirmed the vaccine safety	Emergency vaccination	Both are acceptable	Probably willing	Yes
172	Male	25	Married	Intermediate or below	> 40000	o	Urban	Good	No	No	Yes	Yes	Small	Fair	Small	Yes	No	No	Disagree	Disagree	Not sure	Strongly disagree	Disagree	Agree	Not sure	Agree	Agree	Not sure	Strongly disagree	Disagree	Strongly disagree	Disagree	Strongly disagree	Disagree	Strongly disagree	Strongly disagree	Strongly disagree	Accept the vaccine as soon as possible	Both are acceptable	Both are acceptable	Definitely willing	Yes
173	Male	20	Single	Bachelor	30000-40000	o	Urban	Poor	No	No	No	No	Fair	Fair	Large	Yes	Yes	No	Agree	Agree	Disagree	Strongly disagree	Disagree	Agree	Not sure	Strongly agree	Agree	Not sure	Not sure	Not sure	Not sure	Not sure	Not sure	Not sure	Not sure	Not sure	Agree	Delay vaccination until I confirmed the vaccine safety	Both are acceptable	Both are acceptable	Probably willing	Yes
174	Male	55	Married	Master's and above	> 40000	>= 2	Urban	Poor	Yes	No	No	No	Large	Small	Fair	Yes	Yes	No	Strongly agree	Disagree	Disagree	Disagree	Disagree	Agree	Not sure	Agree	Agree	Agree	Agree	Agree	Agree	Disagree	Disagree	Agree	Agree	Agree	Agree	Delay vaccination until I confirmed the vaccine safety	Routine immunization	Both are acceptable	Definitely willing	No
175	Male	65	Divorced	Master's and above	30000-40000	o	Urban	Fair	No	No	No	Yes	Fair	Small	Large	Yes	Yes	No	Agree	Disagree	Disagree	Disagree	Disagree	Agree	Not sure	Agree	Agree	Agree	Agree	Agree	Disagree	Disagree	Disagree	Disagree	Agree	Agree	Agree	Delay vaccination until I confirmed the vaccine safety	Both are acceptable	Both are acceptable	Definitely willing	Yes
176	Female	34	Married	Master's and above	20000-30000	1	Rural	Good	No	Yes	Yes	Yes	Fair	Large	Large	No	Yes	No	Agree	Disagree	Agree	Strongly disagree	Disagree	Agree	Not sure	Agree	Agree	Agree	Disagree	Disagree	Agree	Strongly agree	Strongly agree	Agree	Agree	Agree	Strongly disagree	Delay vaccination until I confirmed the vaccine safety	Both are acceptable	Imported	Probably willing	Yes
177	Female	38	Married	Master's and above	30000-40000	o	Urban	Fair	No	No	No	No	Very large	Very large	Very large	Yes	Yes	No	Disagree	Disagree	Disagree	Disagree	Disagree	Agree	Agree	Disagree	Disagree	Agree	Agree	Agree	Agree	Agree	Agree	Agree	Agree	Agree	Agree	Delay vaccination until I confirmed the vaccine safety	Both are acceptable	Both are acceptable	Probably willing	Yes
178	Male	20	Single	Master's and above	> 40000	o	Urban	Fair	No	No	No	No	Very large	Large	Large	Yes	No	No	Not sure	Disagree	Agree	Not sure	Disagree	Agree	Agree	Agree	Disagree	Agree	Agree	Agree	Strongly disagree	Disagree	Disagree	Strongly disagree	Not sure	Not sure	Not sure	Accept the vaccine as soon as possible	Both are acceptable	Both are acceptable	Definitely willing	Yes
179	Male	22	Single	Bachelor	< 20000	o	Urban	Good	No	No	No	No	Fair	Fair	Fair	Yes	Yes	Yes	Not sure	Not sure	Agree	Agree	Disagree	Agree	Agree	Agree	Not sure	Strongly disagree	Strongly agree	Agree	Agree	Agree	Agree	Agree	Agree	Agree	Agree	Delay vaccination until I confirmed the vaccine safety	Both are acceptable	Domestically manufactured	Definitely willing	No
180	Male	40	Married	Bachelor	> 40000	>= 2	Urban	Fair	Yes	Yes	Yes	No	Fair	Large	Very large	Yes	Yes	Yes	Disagree	Disagree	Agree	Strongly disagree	Disagree	Agree	Agree	Not sure	Agree	Agree	Disagree	Not sure	Agree	Agree	Strongly agree	Agree	Agree	Agree	Strongly disagree	Accept the vaccine as soon as possible	Both are acceptable	Imported	Definitely willing	Yes
181	Female	28	Single	Bachelor	< 20000	o	Urban	Fair	No	No	No	No	Very large	Very large	Large	Yes	Yes	No	Strongly disagree	Strongly disagree	Strongly disagree	Disagree	Disagree	Agree	Agree	Agree	Agree	Agree	Not sure	Not sure	Agree	Agree	Agree	Agree	Strongly agree	Agree	Not sure	Delay vaccination until I confirmed the vaccine safety	Both are acceptable	Both are acceptable	Probably willing	Yes
182	Male	28	Single	Bachelor	30000-40000	>= 2	Urban	Fair	Yes	Yes	Yes	Yes	Fair	Fair	Fair	No	No	Yes	Disagree	Disagree	Disagree	Disagree	Disagree	Agree	Agree	Agree	Agree	Agree	Strongly disagree	Agree	Strongly disagree	Agree	Strongly disagree	Agree	Strongly disagree	Strongly disagree	Not sure	#NULL!	#NULL!	#NULL!	Not sure	Yes
183	Male	55	Married	Bachelor	> 40000	1	Urban	Poor	Yes	No	No	No	Large	Fair	Large	Yes	Yes	No	Agree	Disagree	Disagree	Strongly disagree	Disagree	Agree	Agree	Agree	Agree	Agree	Agree	Agree	Agree	Disagree	Disagree	Disagree	Disagree	Strongly agree	Strongly agree	Accept the vaccine as soon as possible	Routine immunization	Both are acceptable	Definitely willing	No
184	Male	57	Married	Master's and above	30000-40000	o	Urban	Fair	Yes	Yes	No	No	Large	Large	Large	Yes	Yes	No	Disagree	Disagree	Disagree	Disagree	Disagree	Agree	Agree	Agree	Agree	Agree	Agree	Agree	Agree	Agree	Agree	Agree	Agree	Strongly agree	Agree	Delay vaccination until I confirmed the vaccine safety	Routine immunization	Both are acceptable	Definitely willing	Yes
185	Female	52	Married	Intermediate or below	30000-40000	o	Urban	Fair	Yes	No	No	No	Large	Large	Large	Yes	Yes	No	Agree	Disagree	Disagree	Disagree	Disagree	Agree	Agree	Agree	Agree	Agree	Agree	Agree	Agree	Disagree	Disagree	Agree	Agree	Agree	Agree	Accept the vaccine as soon as possible	Both are acceptable	Both are acceptable	Definitely willing	No
186	Female	42	Single	Bachelor	30000-40000	o	Urban	Fair	No	No	No	No	Fair	Fair	Fair	Yes	Yes	No	Disagree	Disagree	Disagree	Disagree	Disagree	Agree	Agree	Agree	Agree	Agree	Agree	Agree	Agree	Disagree	Disagree	Agree	Agree	Agree	Agree	Delay vaccination until I confirmed the vaccine safety	Routine immunization	Both are acceptable	Definitely willing	Yes
187	Male	35	Married	Bachelor	20000-30000	1	Urban	Fair	No	No	No	No	Fair	Large	Large	Yes	Yes	No	Disagree	Disagree	Disagree	Disagree	Disagree	Agree	Agree	Agree	Agree	Agree	Agree	Agree	Agree	Agree	Agree	Disagree	Agree	Agree	Agree	Delay vaccination until I confirmed the vaccine safety	Both are acceptable	Both are acceptable	Definitely willing	Yes
188	Male	36	Single	Intermediate or below	> 40000	o	Urban	Fair	No	No	No	No	Fair	Large	Fair	No	Yes	No	Agree	Not sure	Agree	Not sure	Disagree	Strongly agree	Disagree	Strongly agree	Agree	Strongly agree	Strongly disagree	Disagree	Agree	Strongly agree	Strongly agree	Agree	Strongly agree	Agree	Agree	#NULL!	#NULL!	#NULL!	Probably not willing	No
189	Male	25	Single	Intermediate or below	30000-40000	1	Urban	Very good	Yes	No	Yes	Yes	Vey small	Vey small	Small	Yes	Yes	Yes	Disagree	Strongly disagree	Disagree	Disagree	Not sure	Strongly disagree	Strongly disagree	Disagree	Strongly disagree	Strongly disagree	Disagree	Not sure	Strongly disagree	Not sure	Agree	Agree	Strongly agree	Disagree	Disagree	Accept the vaccine as soon as possible	Both are acceptable	Both are acceptable	Definitely willing	Yes
190	Male	26	Married	Master's and above	> 40000	o	Urban	Very good	Yes	Yes	No	No	Vey small	Vey small	Vey small	No	No	No	Not sure	Not sure	Not sure	Strongly agree	Not sure	Strongly disagree	Strongly disagree	Agree	Strongly disagree	Strongly disagree	Strongly disagree	Strongly disagree	Strongly disagree	Disagree	Disagree	Disagree	Disagree	Strongly agree	Strongly agree	#NULL!	#NULL!	#NULL!	Not sure	No
191	Male	25	Married	Master's and above	20000-30000	o	Urban	Fair	No	Yes	No	Yes	Large	Large	Large	No	Yes	No	Strongly disagree	Strongly disagree	Strongly disagree	Strongly disagree	Not sure	Strongly disagree	Strongly disagree	Agree	Strongly disagree	Strongly disagree	Strongly disagree	Strongly disagree	Strongly disagree	Strongly disagree	Strongly disagree	Strongly disagree	Strongly disagree	Strongly disagree	Strongly disagree	#NULL!	#NULL!	#NULL!	Not sure	Yes
192	Female	36	Single	Bachelor	20000-30000	o	Urban	Good	No	No	No	No	Small	Small	Small	Yes	Yes	No	Strongly disagree	Strongly disagree	Strongly disagree	Strongly disagree	Not sure	Strongly disagree	Strongly disagree	Agree	Strongly disagree	Strongly disagree	Not sure	Agree	Strongly agree	Strongly agree	Strongly agree	Strongly agree	Strongly agree	Strongly agree	Strongly agree	Delay vaccination until I confirmed the vaccine safety	Both are acceptable	Both are acceptable	Definitely willing	No
193	Female	26	Married	Bachelor	> 40000	>= 2	Urban	Fair	No	No	No	No	Small	Small	Small	No	Yes	No	Disagree	Disagree	Disagree	Disagree	Not sure	Strongly disagree	Strongly disagree	Strongly disagree	Disagree	Disagree	Not sure	Disagree	Disagree	Agree	Agree	Disagree	Agree	Strongly agree	Not sure	#NULL!	#NULL!	#NULL!	Probably not willing	Yes
194	Female	36	Single	Bachelor	20000-30000	1	Rural	Fair	No	No	No	No	Fair	Fair	Small	Yes	Yes	No	Not sure	Not sure	Strongly disagree	Strongly disagree	Not sure	Strongly disagree	Strongly disagree	Not sure	Agree	Strongly disagree	Agree	Agree	Agree	Agree	Agree	Agree	Agree	Agree	Agree	#NULL!	#NULL!	#NULL!	Not sure	Yes
195	Male	25	Married	Intermediate or below	30000-40000	>= 2	Rural	Poor	No	Yes	No	Yes	Vey small	Vey small	Vey small	Yes	Yes	No	Strongly disagree	Not sure	Strongly disagree	Not sure	Not sure	Strongly disagree	Disagree	Disagree	Strongly disagree	Strongly disagree	Strongly disagree	Strongly disagree	Disagree	Strongly disagree	Strongly disagree	Strongly disagree	Strongly disagree	Disagree	Disagree	#NULL!	#NULL!	#NULL!	Not sure	Yes
196	Female	54	Married	Master's and above	30000-40000	o	Urban	Very good	Yes	No	Yes	No	Vey small	Large	Vey small	No	No	No	Strongly disagree	Disagree	Strongly disagree	Disagree	Not sure	Strongly disagree	Disagree	Disagree	Disagree	Strongly disagree	Strongly disagree	Strongly disagree	Disagree	Disagree	Disagree	Disagree	Strongly disagree	Strongly disagree	Strongly disagree	Delay vaccination until I confirmed the vaccine safety	Both are acceptable	Domestically manufactured	Probably willing	Yes
197	Female	22	Married	Intermediate or below	< 20000	1	Urban	Fair	No	No	No	No	Very large	Very large	Very large	Yes	Yes	No	Not sure	Not sure	Strongly disagree	Strongly disagree	Not sure	Strongly disagree	Not sure	Strongly disagree	Strongly disagree	Strongly disagree	Strongly disagree	Disagree	Not sure	Disagree	Strongly disagree	Disagree	Strongly disagree	Agree	Agree	#NULL!	#NULL!	#NULL!	Definitely not willing	Yes
198	Male	18	Single	Bachelor	20000-30000	>= 2	Rural	Fair	No	Yes	No	No	Vey small	Small	Vey small	No	Yes	No	Strongly disagree	Not sure	Not sure	Not sure	Not sure	Strongly disagree	Not sure	Not sure	Not sure	Strongly disagree	Strongly disagree	Strongly disagree	Not sure	Not sure	Not sure	Not sure	Not sure	Strongly agree	Strongly agree	#NULL!	#NULL!	#NULL!	Not sure	Yes
199	Female	25	Single	Bachelor	30000-40000	o	Urban	Poor	Yes	No	No	No	Small	Very large	Small	Yes	Yes	No	Not sure	Disagree	Agree	Strongly disagree	Not sure	Strongly disagree	Not sure	Agree	Agree	Strongly agree	Strongly agree	Strongly agree	Agree	Agree	Not sure	Strongly agree	Agree	Agree	Agree	Accept the vaccine as soon as possible	Emergency vaccination	Both are acceptable	Definitely willing	Yes
200	Male	20	Single	Bachelor	> 40000	o	Urban	Fair	No	Yes	No	Yes	Large	Very large	Large	Yes	Yes	No	Strongly disagree	Agree	Strongly agree	Strongly disagree	Not sure	Strongly disagree	Agree	Disagree	Disagree	Strongly disagree	Agree	Agree	Not sure	Agree	Agree	Agree	Agree	Strongly agree	Strongly agree	Delay vaccination until I confirmed the vaccine safety	Both are acceptable	Both are acceptable	Probably willing	Yes
201	Female	21	Single	Bachelor	30000-40000	o	Urban	Poor	No	No	No	Yes	Fair	Very large	Fair	No	Yes	No	Strongly disagree	Strongly disagree	Disagree	Not sure	Not sure	Disagree	Strongly disagree	Strongly disagree	Strongly disagree	Disagree	Disagree	Strongly agree	Agree	Agree	Strongly agree	Agree	Agree	Not sure	Agree	#NULL!	#NULL!	#NULL!	Not sure	No
202	Male	25	Single	Intermediate or below	30000-40000	o	Urban	Fair	No	No	No	No	Large	Large	Fair	Yes	Yes	No	Not sure	Not sure	Not sure	Not sure	Not sure	Disagree	Strongly disagree	Not sure	Not sure	Not sure	Not sure	Not sure	Not sure	Not sure	Not sure	Agree	Not sure	Strongly agree	Strongly agree	#NULL!	#NULL!	#NULL!	Not sure	Yes
203	Female	25	Married	Master's and above	> 40000	>= 2	Rural	Very good	No	Yes	Yes	Yes	Fair	Small	Small	No	No	Yes	Strongly disagree	Strongly disagree	Strongly disagree	Strongly disagree	Not sure	Disagree	Disagree	Disagree	Disagree	Strongly disagree	Strongly disagree	Strongly disagree	Strongly disagree	Strongly disagree	Disagree	Disagree	Disagree	Strongly disagree	Disagree	#NULL!	#NULL!	#NULL!	Not sure	No
204	Female	32	Married	Master's and above	30000-40000	1	Urban	Good	No	No	No	No	Small	Small	Vey small	Yes	No	No	Strongly disagree	Disagree	Disagree	Strongly disagree	Not sure	Disagree	Disagree	Disagree	Disagree	Disagree	Disagree	Agree	Disagree	Disagree	Disagree	Disagree	Strongly agree	Agree	Agree	Delay vaccination until I confirmed the vaccine safety	Routine immunization	Imported	Probably willing	Yes
205	Female	28	Single	Intermediate or below	30000-40000	1	Urban	Good	No	No	No	No	Fair	Large	Small	Yes	Yes	No	Disagree	Disagree	Not sure	Strongly disagree	Not sure	Disagree	Disagree	Disagree	Disagree	Disagree	Not sure	Not sure	Not sure	Not sure	Not sure	Not sure	Not sure	Agree	Agree	#NULL!	#NULL!	#NULL!	Not sure	Yes
206	Male	20	Single	Bachelor	20000-30000	o	Rural	Fair	No	No	No	No	Fair	Large	Vey small	No	Yes	No	Not sure	Disagree	Strongly disagree	Strongly disagree	Not sure	Disagree	Disagree	Disagree	Disagree	Disagree	Not sure	Not sure	Not sure	Not sure	Not sure	Not sure	Not sure	Not sure	Not sure	#NULL!	#NULL!	#NULL!	Not sure	Yes
207	Female	26	Single	Bachelor	20000-30000	o	Rural	Fair	No	No	No	No	Large	Large	Small	Yes	Yes	No	Not sure	Not sure	Agree	Disagree	Not sure	Disagree	Disagree	Disagree	Disagree	Disagree	Disagree	Disagree	Agree	Agree	Agree	Not sure	Strongly agree	Strongly agree	Strongly agree	#NULL!	#NULL!	#NULL!	Not sure	Yes
208	Female	26	Single	Bachelor	> 40000	>= 2	Urban	Good	No	No	No	No	Large	Large	Large	No	Yes	No	Disagree	Disagree	Disagree	Disagree	Not sure	Disagree	Disagree	Disagree	Disagree	Disagree	Disagree	Disagree	Agree	Agree	Strongly agree	Agree	Agree	Strongly agree	Agree	#NULL!	#NULL!	#NULL!	Definitely not willing	No
209	Male	26	Single	Bachelor	30000-40000	1	Urban	Good	No	No	No	No	Large	Large	Small	Yes	Yes	Yes	Disagree	Disagree	Disagree	Disagree	Not sure	Disagree	Disagree	Disagree	Disagree	Disagree	Disagree	Disagree	Agree	Agree	Agree	Agree	Agree	Disagree	Disagree	#NULL!	#NULL!	#NULL!	Not sure	Yes
210	Male	26	Married	Bachelor	30000-40000	o	Rural	Fair	No	No	No	No	Small	Fair	Small	No	Yes	No	Disagree	Disagree	Disagree	Disagree	Not sure	Disagree	Disagree	Disagree	Disagree	Disagree	Disagree	Disagree	Agree	Agree	Agree	Not sure	Strongly agree	Not sure	Agree	#NULL!	#NULL!	#NULL!	Probably not willing	No
211	Female	27	Single	Bachelor	20000-30000	1	Rural	Fair	No	No	No	No	Fair	Very large	Very large	Yes	Yes	No	Agree	Agree	Agree	Disagree	Not sure	Disagree	Disagree	Disagree	Disagree	Disagree	Agree	Agree	Disagree	Disagree	Disagree	Agree	Agree	Agree	Agree	Delay vaccination until I confirmed the vaccine safety	Both are acceptable	Both are acceptable	Definitely willing	No
212	Male	54	Married	Bachelor	30000-40000	o	Urban	Good	No	Yes	No	Yes	Fair	Large	Large	Yes	Yes	No	Disagree	Not sure	Not sure	Disagree	Not sure	Disagree	Disagree	Disagree	Disagree	Disagree	Not sure	Agree	Not sure	Agree	Agree	Agree	Agree	Agree	Agree	Delay vaccination until I confirmed the vaccine safety	Emergency vaccination	Both are acceptable	Probably willing	Yes
213	Male	30	Single	Bachelor	20000-30000	o	Urban	Fair	No	No	No	No	Small	Large	Large	Yes	Yes	No	Disagree	Disagree	Disagree	Disagree	Not sure	Disagree	Disagree	Disagree	Disagree	Agree	Agree	Agree	Agree	Disagree	Disagree	Disagree	Agree	Agree	Agree	Delay vaccination until I confirmed the vaccine safety	Both are acceptable	Both are acceptable	Definitely willing	Yes
214	Male	36	Married	Bachelor	< 20000	o	Rural	Good	No	No	No	Yes	Very large	Very large	Very large	Yes	Yes	No	Disagree	Not sure	Not sure	Strongly disagree	Not sure	Disagree	Disagree	Not sure	Not sure	Strongly disagree	Not sure	Not sure	Not sure	Agree	Agree	Not sure	Not sure	Not sure	Not sure	Delay vaccination until I confirmed the vaccine safety	Both are acceptable	Both are acceptable	Probably willing	Yes
215	Female	24	Single	Bachelor	< 20000	1	Urban	Poor	No	No	No	No	Very large	Large	Fair	Yes	Yes	No	Not sure	Disagree	Not sure	Disagree	Not sure	Disagree	Disagree	Disagree	Not sure	Disagree	Not sure	Agree	Agree	Agree	Agree	Strongly agree	Strongly agree	Strongly agree	Strongly agree	#NULL!	#NULL!	#NULL!	Not sure	No
216	Male	22	Single	Intermediate or below	> 40000	1	Urban	Good	No	Yes	No	No	Small	Small	Small	Yes	No	No	Strongly disagree	Disagree	Disagree	Disagree	Not sure	Disagree	Disagree	Disagree	Not sure	Disagree	Strongly disagree	Disagree	Strongly disagree	Strongly disagree	Disagree	Disagree	Disagree	Strongly disagree	Disagree	Accept the vaccine as soon as possible	Emergency vaccination	Imported	Definitely willing	Yes
217	Male	34	Single	Intermediate or below	> 40000	o	Urban	Very good	No	No	No	No	Fair	Large	Small	Yes	Yes	Yes	Not sure	Not sure	Not sure	Agree	Not sure	Disagree	Disagree	Not sure	Not sure	Disagree	Disagree	Not sure	Not sure	Agree	Agree	Agree	Agree	Strongly agree	Strongly disagree	#NULL!	#NULL!	#NULL!	Not sure	No
218	Male	25	Single	Master's and above	> 40000	o	Urban	Fair	No	No	No	No	Vey small	Vey small	Vey small	No	Yes	No	Not sure	Disagree	Not sure	Agree	Not sure	Disagree	Disagree	Not sure	Not sure	Disagree	Not sure	Not sure	Not sure	Agree	Agree	Agree	Agree	Not sure	Not sure	#NULL!	#NULL!	#NULL!	Definitely not willing	No
219	Male	21	Single	Intermediate or below	30000-40000	o	Urban	Good	No	No	No	No	Small	Large	Fair	Yes	Yes	No	Not sure	Disagree	Not sure	Strongly disagree	Not sure	Disagree	Disagree	Not sure	Not sure	Disagree	Not sure	Agree	Not sure	Not sure	Not sure	Agree	Agree	Agree	Agree	#NULL!	#NULL!	#NULL!	Not sure	Yes
220	Female	36	Single	Bachelor	20000-30000	o	Urban	Fair	No	No	No	No	Small	Large	Very large	Yes	Yes	No	Not sure	Strongly disagree	Disagree	Strongly disagree	Not sure	Disagree	Disagree	Not sure	Not sure	Disagree	Not sure	Not sure	Not sure	Not sure	Not sure	Disagree	Strongly agree	Strongly agree	Strongly agree	Delay vaccination until I confirmed the vaccine safety	Both are acceptable	Both are acceptable	Definitely willing	Yes
221	Male	36	Single	Bachelor	< 20000	1	Rural	Fair	No	No	No	No	Fair	Large	Large	Yes	Yes	No	Agree	Agree	Agree	Disagree	Not sure	Disagree	Disagree	Not sure	Not sure	Disagree	Not sure	Not sure	Agree	Agree	Agree	Agree	Agree	Agree	Agree	Delay vaccination until I confirmed the vaccine safety	Both are acceptable	Both are acceptable	Probably willing	Yes
222	Male	34	Single	Intermediate or below	> 40000	o	Urban	Very good	No	No	No	No	Fair	Large	Small	Yes	Yes	Yes	Not sure	Not sure	Not sure	Agree	Not sure	Disagree	Disagree	Not sure	Not sure	Disagree	Disagree	Not sure	Not sure	Agree	Agree	Agree	Agree	Strongly agree	Strongly disagree	#NULL!	#NULL!	#NULL!	Not sure	No
223	Male	22	Married	Bachelor	20000-30000	>= 2	Rural	Very poor	Yes	No	No	No	Vey small	Small	Vey small	Yes	No	Yes	Strongly disagree	Strongly disagree	Disagree	Disagree	Not sure	Disagree	Disagree	Not sure	Not sure	Disagree	Disagree	Disagree	Disagree	Strongly disagree	Disagree	Strongly disagree	Disagree	Strongly disagree	Disagree	Delay vaccination until I confirmed the vaccine safety	Routine immunization	Domestically manufactured	Probably willing	No
224	Male	32	Married	Bachelor	30000-40000	1	Urban	Poor	No	No	No	No	Fair	Fair	Fair	Yes	Yes	No	Disagree	Strongly disagree	Disagree	Strongly disagree	Not sure	Disagree	Disagree	Not sure	Not sure	Not sure	Not sure	Not sure	Not sure	Not sure	Not sure	Not sure	Not sure	Not sure	Not sure	#NULL!	#NULL!	#NULL!	Probably not willing	Yes
225	Male	30	Single	Bachelor	< 20000	o	Rural	Poor	Yes	No	No	No	Very large	Very large	Fair	Yes	Yes	No	Disagree	Not sure	Not sure	Disagree	Not sure	Disagree	Disagree	Agree	Not sure	Not sure	Strongly agree	Strongly agree	Strongly agree	Agree	Agree	Agree	Agree	Strongly agree	Strongly agree	Delay vaccination until I confirmed the vaccine safety	Routine immunization	Both are acceptable	Definitely willing	No
226	Female	26	Single	Bachelor	20000-30000	o	Urban	Poor	No	No	No	No	Fair	Fair	Fair	Yes	Yes	No	Agree	Not sure	Not sure	Strongly disagree	Not sure	Disagree	Disagree	Agree	Not sure	Agree	Not sure	Not sure	Not sure	Not sure	Agree	Disagree	Agree	Not sure	Not sure	#NULL!	#NULL!	#NULL!	Not sure	No
227	Male	50	Single	Bachelor	< 20000	o	Urban	Fair	No	No	No	No	Fair	Large	Fair	Yes	Yes	No	Agree	Agree	Agree	Not sure	Not sure	Disagree	Disagree	Disagree	Agree	Disagree	Not sure	Not sure	Not sure	Not sure	Agree	Agree	Agree	Agree	Agree	Accept the vaccine as soon as possible	Routine immunization	Both are acceptable	Probably willing	Yes
228	Male	25	Single	Bachelor	30000-40000	o	Urban	Good	No	No	No	No	Large	Very large	Very large	Yes	Yes	No	Strongly disagree	Disagree	Not sure	Strongly disagree	Not sure	Disagree	Disagree	Agree	Agree	Not sure	Not sure	Not sure	Not sure	Agree	Agree	Agree	Agree	Agree	Not sure	#NULL!	#NULL!	#NULL!	Not sure	Yes
229	Female	26	Single	Bachelor	20000-30000	1	Urban	Fair	No	No	Yes	Yes	Large	Very large	Vey small	Yes	Yes	No	Strongly disagree	Agree	Agree	Not sure	Not sure	Disagree	Disagree	Disagree	Agree	Agree	Agree	Agree	Agree	Agree	Agree	Strongly agree	Strongly agree	Agree	Agree	Delay vaccination until I confirmed the vaccine safety	Emergency vaccination	Both are acceptable	Probably willing	No
230	Male	36	Single	Master's and above	30000-40000	o	Urban	Good	No	No	No	No	Large	Large	Large	Yes	Yes	No	Disagree	Not sure	Agree	Disagree	Not sure	Disagree	Disagree	Agree	Strongly agree	Strongly disagree	Agree	Agree	Agree	Not sure	Disagree	Agree	Strongly agree	Strongly agree	Agree	Delay vaccination until I confirmed the vaccine safety	Both are acceptable	Both are acceptable	Definitely willing	Yes
231	Male	23	Single	Bachelor	20000-30000	o	Urban	Poor	Yes	No	No	No	Large	Fair	Small	Yes	No	No	Not sure	Agree	Agree	Disagree	Not sure	Disagree	Disagree	Strongly agree	Strongly agree	Disagree	Disagree	Disagree	Not sure	Not sure	Disagree	Not sure	Strongly disagree	Strongly agree	Agree	#NULL!	#NULL!	#NULL!	Not sure	Yes
232	Female	28	Single	Intermediate or below	20000-30000	>= 2	Urban	Fair	No	No	No	Yes	Vey small	Large	Fair	Yes	Yes	No	Disagree	Agree	Disagree	Disagree	Not sure	Disagree	Not sure	Agree	Strongly disagree	Not sure	Strongly disagree	Disagree	Not sure	Agree	Not sure	Disagree	Strongly disagree	Strongly disagree	Disagree	Accept the vaccine as soon as possible	Routine immunization	Imported	Probably willing	Yes
233	Male	20	Single	Intermediate or below	30000-40000	o	Urban	Poor	No	No	No	No	Fair	Small	Vey small	Yes	Yes	No	Disagree	Not sure	Agree	Disagree	Not sure	Disagree	Not sure	Agree	Disagree	Strongly disagree	Disagree	Disagree	Disagree	Not sure	Agree	Not sure	Agree	Agree	Agree	#NULL!	#NULL!	#NULL!	Not sure	Yes
234	Male	24	Single	Intermediate or below	< 20000	>= 2	Rural	Very good	No	No	No	No	Fair	Very large	Small	No	Yes	No	Not sure	Disagree	Disagree	Strongly agree	Not sure	Disagree	Not sure	Disagree	Disagree	Disagree	Disagree	Disagree	Not sure	Agree	Agree	Disagree	Not sure	Agree	Not sure	#NULL!	#NULL!	#NULL!	Not sure	Yes
235	Male	26	Married	Bachelor	30000-40000	o	Urban	Good	No	No	No	No	Fair	Large	Fair	No	Yes	No	Disagree	Disagree	Disagree	Disagree	Not sure	Disagree	Not sure	Disagree	Disagree	Disagree	Not sure	Not sure	Agree	Agree	Agree	Not sure	Agree	Strongly agree	Strongly agree	Delay vaccination until I confirmed the vaccine safety	Both are acceptable	Both are acceptable	Probably willing	Yes
236	Male	26	Married	Bachelor	30000-40000	>= 2	Urban	Fair	No	No	No	Yes	Small	Large	Fair	Yes	Yes	No	Disagree	Disagree	Disagree	Disagree	Not sure	Disagree	Not sure	Disagree	Disagree	Disagree	Not sure	Disagree	Agree	Agree	Agree	Disagree	Agree	Agree	Agree	#NULL!	#NULL!	#NULL!	Probably not willing	Yes
237	Female	26	Single	Bachelor	> 40000	o	Urban	Very good	No	Yes	Yes	No	Fair	Fair	Small	No	Yes	No	Disagree	Disagree	Disagree	Disagree	Not sure	Disagree	Not sure	Disagree	Disagree	Disagree	Disagree	Disagree	Agree	Agree	Agree	Agree	Agree	Strongly agree	Strongly agree	#NULL!	#NULL!	#NULL!	Probably not willing	No
238	Male	38	Single	Master's and above	20000-30000	>= 2	Urban	Fair	No	Yes	Yes	No	Very large	Very large	Very large	Yes	Yes	No	Agree	Disagree	Strongly disagree	Strongly disagree	Not sure	Disagree	Not sure	Disagree	Disagree	Disagree	Agree	Agree	Agree	Agree	Strongly agree	Not sure	Strongly agree	Strongly agree	Strongly agree	Delay vaccination until I confirmed the vaccine safety	Both are acceptable	Both are acceptable	Definitely willing	Yes
239	Male	38	Married	Bachelor	20000-30000	1	Urban	Good	No	No	No	No	Small	Fair	Large	Yes	Yes	No	Agree	Not sure	Disagree	Disagree	Not sure	Disagree	Not sure	Disagree	Disagree	Disagree	Not sure	Agree	Not sure	Agree	Agree	Agree	Agree	Strongly agree	Agree	Delay vaccination until I confirmed the vaccine safety	Both are acceptable	Both are acceptable	Probably willing	Yes
240	Female	38	Single	Master's and above	< 20000	1	Urban	Poor	No	No	No	No	Large	Very large	Large	Yes	Yes	No	Disagree	Not sure	Disagree	Strongly disagree	Not sure	Disagree	Not sure	Not sure	Disagree	Disagree	Not sure	Strongly agree	Agree	Agree	Agree	Strongly agree	Strongly agree	Agree	Strongly agree	Delay vaccination until I confirmed the vaccine safety	Both are acceptable	Both are acceptable	Definitely willing	Yes
241	Female	36	Single	Bachelor	> 40000	1	Urban	Good	Yes	No	No	No	Fair	Fair	Fair	Yes	Yes	No	Disagree	Not sure	Not sure	Strongly disagree	Not sure	Disagree	Not sure	Not sure	Disagree	Disagree	Agree	Agree	Not sure	Not sure	Agree	Agree	Not sure	Agree	Agree	Delay vaccination until I confirmed the vaccine safety	Emergency vaccination	Both are acceptable	Definitely willing	Yes
242	Female	36	Married	Bachelor	> 40000	o	Urban	Fair	Yes	No	No	No	Large	Large	Fair	Yes	Yes	No	Disagree	Not sure	Not sure	Not sure	Not sure	Disagree	Not sure	Not sure	Not sure	Strongly disagree	Agree	Agree	Agree	Agree	Agree	Agree	Agree	Agree	Agree	Delay vaccination until I confirmed the vaccine safety	Routine immunization	Both are acceptable	Definitely willing	Yes
243	Male	59	Married	Bachelor	> 40000	o	Rural	Fair	No	No	No	No	Small	Very large	Fair	No	No	No	Strongly disagree	Not sure	Agree	Strongly disagree	Not sure	Disagree	Not sure	Not sure	Not sure	Strongly disagree	Strongly disagree	Strongly disagree	Strongly agree	Strongly agree	Strongly agree	Strongly agree	Strongly agree	Strongly disagree	Strongly disagree	#NULL!	#NULL!	#NULL!	Definitely not willing	No
244	Female	36	Single	Bachelor	30000-40000	1	Urban	Fair	No	No	No	No	Large	Large	Fair	Yes	Yes	No	Disagree	Not sure	Agree	Disagree	Not sure	Disagree	Not sure	Disagree	Not sure	Disagree	Not sure	Agree	Not sure	Disagree	Not sure	Disagree	Not sure	Agree	Not sure	Accept the vaccine as soon as possible	Both are acceptable	Imported	Definitely willing	Yes
245	Male	22	Married	Master's and above	20000-30000	>= 2	Urban	Fair	No	Yes	No	No	Small	Small	Small	No	Yes	No	Disagree	Disagree	Disagree	Not sure	Not sure	Disagree	Not sure	Disagree	Not sure	Disagree	Strongly disagree	Strongly disagree	Disagree	Disagree	Disagree	Disagree	Disagree	Strongly disagree	Disagree	Accept the vaccine as soon as possible	Routine immunization	Domestically manufactured	Definitely willing	Yes
246	Female	38	Married	Intermediate or below	30000-40000	>= 2	Urban	Good	No	No	No	No	Large	Fair	Large	Yes	Yes	No	Agree	Disagree	Disagree	Disagree	Not sure	Disagree	Not sure	Disagree	Not sure	Disagree	Agree	Agree	Agree	Not sure	Agree	Not sure	Agree	Agree	Strongly agree	Accept the vaccine as soon as possible	Emergency vaccination	Imported	Definitely willing	Yes
247	Female	34	Single	Intermediate or below	> 40000	o	Urban	Fair	No	No	No	No	Very large	Very large	Large	Yes	Yes	No	Disagree	Not sure	Not sure	Agree	Not sure	Disagree	Not sure	Not sure	Not sure	Disagree	Not sure	Not sure	Agree	Agree	Agree	Not sure	Not sure	Agree	Agree	#NULL!	#NULL!	#NULL!	Not sure	Yes
248	Male	20	Married	Bachelor	> 40000	o	Urban	Poor	Yes	No	No	No	Vey small	Small	Small	Yes	Yes	No	Not sure	Not sure	Disagree	Disagree	Not sure	Disagree	Not sure	Not sure	Not sure	Disagree	Strongly disagree	Disagree	Disagree	Disagree	Disagree	Disagree	Disagree	Disagree	Not sure	#NULL!	#NULL!	#NULL!	Not sure	Yes
249	Male	28	Single	Intermediate or below	20000-30000	>= 2	Urban	Good	No	No	No	No	Very large	Very large	Fair	Yes	Yes	No	Not sure	Not sure	Not sure	Not sure	Not sure	Disagree	Not sure	Not sure	Not sure	Disagree	Disagree	Disagree	Disagree	Strongly disagree	Not sure	Strongly disagree	Not sure	Disagree	Not sure	Delay vaccination until I confirmed the vaccine safety	Routine immunization	Both are acceptable	Probably willing	Yes
250	Female	28	Single	Intermediate or below	> 40000	1	Urban	Poor	Yes	No	No	No	Large	Fair	Fair	Yes	Yes	No	Not sure	Not sure	Not sure	Disagree	Not sure	Disagree	Not sure	Not sure	Not sure	Disagree	Not sure	Not sure	Not sure	Not sure	Not sure	Not sure	Not sure	Agree	Agree	#NULL!	#NULL!	#NULL!	Not sure	No
251	Female	34	Single	Bachelor	> 40000	o	Rural	Good	No	No	No	No	Fair	Large	Fair	Yes	Yes	No	Disagree	Disagree	Disagree	Disagree	Not sure	Disagree	Not sure	Not sure	Not sure	Disagree	Not sure	Not sure	Agree	Not sure	Agree	Agree	Agree	Agree	Strongly disagree	Delay vaccination until I confirmed the vaccine safety	Both are acceptable	Domestically manufactured	Probably willing	No
252	Male	36	Single	Bachelor	> 40000	1	Urban	Fair	No	Yes	No	No	Large	Very large	Large	No	Yes	No	Not sure	Disagree	Not sure	Strongly disagree	Not sure	Disagree	Not sure	Not sure	Not sure	Disagree	Disagree	Not sure	Disagree	Not sure	Not sure	Not sure	Not sure	Agree	Not sure	Delay vaccination until I confirmed the vaccine safety	Routine immunization	Both are acceptable	Probably willing	Yes
253	Male	34	Married	Master's and above	> 40000	1	Urban	Fair	No	No	No	No	Fair	Fair	Large	Yes	Yes	No	Disagree	Disagree	Disagree	Disagree	Not sure	Disagree	Not sure	Not sure	Not sure	Disagree	Agree	Agree	Agree	Agree	Agree	Agree	Agree	Agree	Disagree	Delay vaccination until I confirmed the vaccine safety	Emergency vaccination	Domestically manufactured	Probably willing	Yes
254	Male	24	Single	Bachelor	< 20000	o	Urban	Good	No	No	No	No	Large	Very large	Very large	Yes	Yes	No	Disagree	Not sure	Disagree	Strongly disagree	Not sure	Disagree	Not sure	Not sure	Not sure	Disagree	Disagree	Not sure	Not sure	Not sure	Not sure	Not sure	Not sure	Agree	Agree	Delay vaccination until I confirmed the vaccine safety	Both are acceptable	Both are acceptable	Probably willing	Yes
255	Male	36	Single	Bachelor	30000-40000	1	Rural	Poor	No	No	No	No	Fair	Large	Fair	Yes	Yes	Yes	Disagree	Agree	Not sure	Disagree	Not sure	Disagree	Not sure	Not sure	Not sure	Disagree	Agree	Agree	Agree	Agree	Agree	Disagree	Not sure	Strongly disagree	Strongly disagree	Delay vaccination until I confirmed the vaccine safety	Both are acceptable	Both are acceptable	Probably willing	Yes
256	Female	36	Married	Intermediate or below	> 40000	>= 2	Urban	Fair	No	No	No	No	Small	Very large	Fair	No	Yes	No	Not sure	Strongly disagree	Disagree	Strongly disagree	Not sure	Disagree	Not sure	Not sure	Not sure	Disagree	Disagree	Not sure	Not sure	Not sure	Not sure	Not sure	Not sure	Agree	Agree	#NULL!	#NULL!	#NULL!	Not sure	Yes
257	Female	34	Married	Bachelor	30000-40000	>= 2	Urban	Fair	No	No	No	Yes	Fair	Fair	Large	Yes	No	No	Disagree	Disagree	Disagree	Not sure	Not sure	Disagree	Not sure	Not sure	Not sure	Disagree	Not sure	Not sure	Not sure	Not sure	Agree	Agree	Agree	Agree	Not sure	#NULL!	#NULL!	#NULL!	Not sure	Yes
258	Female	22	Married	Intermediate or below	< 20000	>= 2	Rural	Fair	No	No	Yes	No	Small	Fair	Small	No	No	Yes	Strongly disagree	Disagree	Disagree	Disagree	Not sure	Disagree	Not sure	Not sure	Not sure	Disagree	Strongly disagree	Disagree	Disagree	Disagree	Not sure	Disagree	Strongly disagree	Strongly disagree	Disagree	Accept the vaccine as soon as possible	Routine immunization	Imported	Definitely willing	No
259	Female	33	Single	Master's and above	30000-40000	o	Urban	Fair	No	No	No	No	Large	Large	Very large	Yes	Yes	No	Agree	Disagree	Agree	Disagree	Not sure	Disagree	Not sure	Not sure	Not sure	Disagree	Agree	Agree	Agree	Agree	Agree	Disagree	Agree	Agree	Agree	Accept the vaccine as soon as possible	Both are acceptable	Both are acceptable	Definitely willing	Yes
260	Female	31	Single	Bachelor	> 40000	o	Urban	Good	No	No	No	No	Small	Small	Fair	No	Yes	Yes	Not sure	Not sure	Not sure	Strongly disagree	Not sure	Disagree	Not sure	Agree	Not sure	Disagree	Not sure	Not sure	Not sure	Not sure	Not sure	Not sure	Not sure	Not sure	Not sure	#NULL!	#NULL!	#NULL!	Not sure	Yes
261	Female	38	Single	Master's and above	> 40000	o	Rural	Good	No	Yes	No	No	Fair	Very large	Fair	Yes	Yes	No	Disagree	Disagree	Not sure	Disagree	Not sure	Disagree	Not sure	Agree	Not sure	Disagree	Not sure	Not sure	Disagree	Not sure	Not sure	Not sure	Not sure	Agree	Not sure	Accept the vaccine as soon as possible	Both are acceptable	Both are acceptable	Definitely willing	No
262	Female	26	Single	Bachelor	< 20000	o	Urban	Fair	No	No	No	No	Vey small	Large	Fair	No	No	No	Strongly disagree	Not sure	Not sure	Strongly disagree	Not sure	Disagree	Not sure	Agree	Not sure	Disagree	Strongly disagree	Strongly disagree	Strongly disagree	Strongly disagree	Strongly disagree	Strongly disagree	Strongly disagree	Agree	Disagree	#NULL!	#NULL!	#NULL!	Not sure	Yes
263	Female	28	Single	Bachelor	> 40000	1	Urban	Fair	No	No	No	No	Vey small	Vey small	Fair	Yes	Yes	No	Not sure	Not sure	Not sure	Disagree	Not sure	Disagree	Not sure	Agree	Not sure	Disagree	Not sure	Not sure	Not sure	Not sure	Not sure	Not sure	Not sure	Agree	Agree	#NULL!	#NULL!	#NULL!	Not sure	Yes
264	Female	20	Single	Bachelor	> 40000	>= 2	Urban	Good	No	No	No	No	Fair	Small	Fair	Yes	Yes	No	Not sure	Disagree	Disagree	Not sure	Not sure	Disagree	Not sure	Disagree	Not sure	Not sure	Strongly agree	Agree	Strongly agree	Strongly agree	Strongly agree	Agree	Strongly agree	Strongly agree	Strongly agree	Accept the vaccine as soon as possible	Routine immunization	Both are acceptable	Probably willing	Yes
265	Female	36	Single	Bachelor	20000-30000	1	Urban	Poor	No	No	No	No	Fair	Large	Fair	Yes	Yes	No	Not sure	Not sure	Disagree	Disagree	Not sure	Disagree	Not sure	Disagree	Not sure	Not sure	Agree	Agree	Not sure	Agree	Agree	Agree	Not sure	Not sure	Agree	Delay vaccination until I confirmed the vaccine safety	Emergency vaccination	Both are acceptable	Probably willing	Yes
266	Female	32	Single	Master's and above	30000-40000	>= 2	Urban	Fair	No	No	No	Yes	Large	Large	Fair	No	Yes	No	Strongly disagree	Strongly disagree	Not sure	Strongly disagree	Not sure	Disagree	Not sure	Not sure	Not sure	Not sure	Strongly disagree	Not sure	Not sure	Not sure	Strongly agree	Agree	Strongly agree	Strongly agree	Strongly agree	#NULL!	#NULL!	#NULL!	Not sure	Yes
267	Male	20	Single	Bachelor	20000-30000	1	Rural	Fair	No	No	No	No	Fair	Large	Fair	Yes	Yes	No	Not sure	Agree	Agree	Disagree	Not sure	Disagree	Not sure	Not sure	Not sure	Not sure	Agree	Not sure	Agree	Agree	Agree	Agree	Agree	Strongly agree	Strongly agree	Delay vaccination until I confirmed the vaccine safety	Both are acceptable	Both are acceptable	Definitely willing	Yes
268	Male	36	Single	Bachelor	< 20000	o	Urban	Fair	No	No	No	No	Large	Large	Fair	Yes	Yes	No	Not sure	Disagree	Disagree	Strongly disagree	Not sure	Disagree	Not sure	Agree	Not sure	Not sure	Not sure	Not sure	Not sure	Not sure	Not sure	Not sure	Not sure	Disagree	Not sure	Accept the vaccine as soon as possible	Routine immunization	Both are acceptable	Definitely willing	Yes
269	Female	51	Married	Bachelor	30000-40000	o	Rural	Poor	No	No	No	No	Fair	Large	Large	No	Yes	No	Not sure	Agree	Agree	Agree	Not sure	Disagree	Not sure	Disagree	Not sure	Agree	Disagree	Disagree	Agree	Agree	Agree	Agree	Agree	Strongly agree	Strongly agree	#NULL!	#NULL!	#NULL!	Probably not willing	No
270	Female	26	Married	Bachelor	> 40000	o	Urban	Fair	No	No	No	Yes	Large	Large	Small	Yes	Yes	No	Agree	Disagree	Disagree	Strongly disagree	Not sure	Disagree	Not sure	Not sure	Not sure	Agree	Not sure	Agree	Not sure	Agree	Agree	Disagree	Strongly agree	Strongly agree	Agree	Delay vaccination until I confirmed the vaccine safety	Both are acceptable	Both are acceptable	Probably willing	Yes
271	Female	25	Married	Bachelor	> 40000	>= 2	Urban	Poor	Yes	No	No	No	Large	Very large	Very large	Yes	Yes	No	Not sure	Disagree	Disagree	Disagree	Not sure	Disagree	Not sure	Not sure	Not sure	Agree	Agree	Agree	Agree	Agree	Agree	Agree	Agree	Strongly agree	Disagree	Accept the vaccine as soon as possible	Both are acceptable	Both are acceptable	Definitely willing	No
272	Female	56	Married	Master's and above	20000-30000	1	Urban	Fair	No	No	No	No	Large	Large	Large	Yes	Yes	No	Agree	Disagree	Disagree	Disagree	Not sure	Disagree	Not sure	Not sure	Not sure	Agree	Agree	Agree	Agree	Not sure	Not sure	Disagree	Disagree	Strongly agree	Agree	Accept the vaccine as soon as possible	Both are acceptable	Both are acceptable	Definitely willing	Yes
273	Female	29	Single	Intermediate or below	> 40000	o	Urban	Very good	No	No	No	No	Large	Large	Fair	Yes	Yes	No	Not sure	Not sure	Agree	Disagree	Not sure	Disagree	Not sure	Agree	Not sure	Agree	Agree	Agree	Agree	Agree	Agree	Agree	Agree	Strongly agree	Not sure	Delay vaccination until I confirmed the vaccine safety	Both are acceptable	Imported	Definitely willing	Yes
274	Female	28	Single	Bachelor	> 40000	o	Urban	Fair	No	Yes	No	Yes	Vey small	Fair	Fair	Yes	No	No	Not sure	Disagree	Strongly disagree	Disagree	Not sure	Disagree	Not sure	Strongly disagree	Agree	Strongly disagree	Not sure	Strongly disagree	Not sure	Disagree	Disagree	Not sure	Disagree	Disagree	Not sure	#NULL!	#NULL!	#NULL!	Definitely not willing	Yes
275	Female	36	Single	Bachelor	20000-30000	o	Urban	Poor	No	No	No	No	Large	Large	Fair	Yes	Yes	Yes	Disagree	Agree	Agree	Strongly disagree	Not sure	Disagree	Not sure	Disagree	Agree	Disagree	Not sure	Agree	Agree	Agree	Agree	Agree	Strongly agree	Strongly agree	Agree	Delay vaccination until I confirmed the vaccine safety	Both are acceptable	Both are acceptable	Probably willing	Yes
276	Female	36	Married	Intermediate or below	30000-40000	>= 2	Urban	Fair	No	No	No	No	Fair	Large	Large	Yes	Yes	No	Disagree	Disagree	Not sure	Disagree	Not sure	Disagree	Not sure	Not sure	Agree	Disagree	Not sure	Disagree	Disagree	Disagree	Disagree	Disagree	Strongly disagree	Strongly disagree	Disagree	Delay vaccination until I confirmed the vaccine safety	Emergency vaccination	Imported	Probably willing	Yes
277	Female	52	Married	Intermediate or below	20000-30000	1	Rural	Very poor	Yes	No	No	No	Small	Small	Fair	Yes	Yes	No	Agree	Agree	Agree	Disagree	Not sure	Disagree	Not sure	Agree	Agree	Disagree	Agree	Agree	Disagree	Disagree	Disagree	Agree	Disagree	Agree	Agree	Accept the vaccine as soon as possible	Both are acceptable	Both are acceptable	Definitely willing	Yes
278	Male	45	Single	Intermediate or below	30000-40000	o	Urban	Good	No	Yes	No	No	Fair	Large	Large	Yes	Yes	No	Disagree	Disagree	Disagree	Disagree	Not sure	Disagree	Not sure	Agree	Agree	Disagree	Agree	Agree	Agree	Disagree	Disagree	Agree	Disagree	Agree	Agree	Accept the vaccine as soon as possible	Routine immunization	Both are acceptable	Definitely willing	No
279	Female	20	Married	Bachelor	20000-30000	1	Rural	Poor	No	No	No	No	Small	Small	Fair	Yes	Yes	No	Disagree	Disagree	Disagree	Disagree	Not sure	Disagree	Not sure	Agree	Agree	Disagree	Agree	Agree	Agree	Disagree	Disagree	Agree	Disagree	Agree	Agree	Accept the vaccine as soon as possible	Emergency vaccination	Both are acceptable	Definitely willing	No
280	Female	25	Divorced	Master's and above	> 40000	1	Urban	Fair	Yes	No	No	No	Large	Large	Large	Yes	Yes	Yes	Not sure	Not sure	Not sure	Disagree	Not sure	Disagree	Not sure	Agree	Agree	Not sure	Agree	Agree	Agree	Agree	Agree	Agree	Agree	Agree	Disagree	Accept the vaccine as soon as possible	Both are acceptable	Both are acceptable	Definitely willing	Yes
281	Female	21	Single	Intermediate or below	> 40000	o	Urban	Poor	No	Yes	Yes	Yes	Large	Large	Large	No	Yes	No	Strongly agree	Not sure	Strongly agree	Not sure	Not sure	Disagree	Not sure	Agree	Agree	Not sure	Not sure	Not sure	Agree	Agree	Agree	Agree	Agree	Agree	Agree	#NULL!	#NULL!	#NULL!	Probably not willing	No
282	Male	36	Single	Bachelor	> 40000	1	Urban	Fair	No	No	No	No	Fair	Fair	Fair	Yes	Yes	No	Not sure	Not sure	Not sure	Disagree	Not sure	Disagree	Not sure	Agree	Agree	Agree	Not sure	Not sure	Not sure	Not sure	Not sure	Not sure	Not sure	Not sure	Not sure	Delay vaccination until I confirmed the vaccine safety	Emergency vaccination	Imported	Definitely willing	Yes
283	Male	60	Married	Intermediate or below	20000-30000	o	Rural	Fair	No	No	No	No	Fair	Small	Large	Yes	Yes	No	Agree	Agree	Agree	Disagree	Not sure	Disagree	Not sure	Agree	Agree	Agree	Agree	Agree	Agree	Disagree	Disagree	Agree	Agree	Agree	Agree	Accept the vaccine as soon as possible	Both are acceptable	Both are acceptable	Definitely willing	No
284	Female	38	Divorced	Master's and above	30000-40000	1	Rural	Good	No	No	No	No	Fair	Large	Large	No	Yes	No	Agree	Agree	Agree	Disagree	Not sure	Disagree	Not sure	Agree	Strongly agree	Agree	Not sure	Agree	Agree	Strongly agree	Agree	Disagree	Agree	Strongly agree	Strongly agree	Delay vaccination until I confirmed the vaccine safety	Routine immunization	Both are acceptable	Definitely willing	Yes
285	Male	25	Single	Master's and above	< 20000	o	Urban	Fair	No	No	No	No	Very large	Very large	Very large	Yes	Yes	No	Strongly disagree	Disagree	Not sure	Strongly disagree	Not sure	Disagree	Not sure	Strongly agree	Strongly agree	Agree	Strongly agree	Strongly agree	Not sure	Not sure	Not sure	Not sure	Not sure	Agree	Agree	Delay vaccination until I confirmed the vaccine safety	Both are acceptable	Both are acceptable	Probably willing	No
286	Female	21	Married	Intermediate or below	30000-40000	1	Urban	Very good	Yes	Yes	Yes	Yes	Small	Small	Fair	Yes	Yes	Yes	Disagree	Strongly disagree	Not sure	Strongly disagree	Not sure	Disagree	Agree	Strongly disagree	Disagree	Disagree	Disagree	Disagree	Not sure	Not sure	Not sure	Strongly disagree	Strongly disagree	Disagree	Not sure	#NULL!	#NULL!	#NULL!	Not sure	Yes
287	Male	25	Single	Bachelor	< 20000	o	Urban	Fair	No	No	No	No	Fair	Fair	Very large	Yes	Yes	No	Strongly disagree	Disagree	Not sure	Not sure	Not sure	Disagree	Agree	Not sure	Disagree	Disagree	Agree	Agree	Not sure	Not sure	Not sure	Disagree	Agree	Agree	Disagree	#NULL!	#NULL!	#NULL!	Not sure	Yes
288	Female	34	Married	Bachelor	> 40000	o	Urban	Fair	Yes	No	No	Yes	Very large	Very large	Very large	Yes	Yes	No	Not sure	Agree	Agree	Not sure	Not sure	Disagree	Agree	Disagree	Not sure	Strongly disagree	Strongly agree	Strongly agree	Agree	Strongly agree	Strongly agree	Strongly agree	Agree	Strongly agree	Strongly agree	Accept the vaccine as soon as possible	Both are acceptable	Imported	Definitely willing	No
289	Male	21	Single	Intermediate or below	20000-30000	o	Urban	Fair	No	No	No	No	Fair	Fair	Vey small	Yes	No	No	Disagree	Not sure	Disagree	Strongly agree	Not sure	Disagree	Agree	Disagree	Not sure	Disagree	Disagree	Not sure	Disagree	Strongly disagree	Strongly disagree	Disagree	Disagree	Not sure	Disagree	Accept the vaccine as soon as possible	Both are acceptable	Both are acceptable	Definitely willing	Yes
290	Male	20	Single	Bachelor	< 20000	1	Urban	Good	No	Yes	No	No	Very large	Very large	Very large	Yes	Yes	No	Disagree	Strongly disagree	Strongly disagree	Strongly disagree	Not sure	Disagree	Agree	Not sure	Not sure	Disagree	Agree	Agree	Agree	Disagree	Disagree	Disagree	Strongly agree	Strongly agree	Disagree	Accept the vaccine as soon as possible	Both are acceptable	Both are acceptable	Definitely willing	Yes
291	Female	20	Single	Bachelor	30000-40000	o	Urban	Good	No	No	No	No	Fair	Small	Fair	Yes	Yes	No	Disagree	Disagree	Disagree	Disagree	Not sure	Disagree	Agree	Not sure	Not sure	Not sure	Agree	Agree	Agree	Agree	Agree	Disagree	Agree	Strongly agree	Not sure	#NULL!	#NULL!	#NULL!	Not sure	No
292	Male	55	Single	Bachelor	> 40000	o	Urban	Fair	No	No	No	No	Fair	Fair	Fair	Yes	Yes	No	Not sure	Agree	Agree	Not sure	Not sure	Disagree	Agree	Strongly agree	Not sure	Not sure	Agree	Not sure	Not sure	Agree	Agree	Agree	Strongly agree	Strongly agree	Strongly agree	#NULL!	#NULL!	#NULL!	Not sure	No
293	Male	36	Single	Bachelor	20000-30000	1	Rural	Fair	No	No	No	No	Large	Very large	Very large	Yes	Yes	No	Not sure	Not sure	Agree	Strongly disagree	Not sure	Disagree	Agree	Not sure	Not sure	Agree	Agree	Not sure	Not sure	Not sure	Not sure	Agree	Strongly agree	Agree	Not sure	Delay vaccination until I confirmed the vaccine safety	Both are acceptable	Both are acceptable	Definitely willing	Yes
294	Male	45	Married	Intermediate or below	30000-40000	o	Urban	Good	No	No	No	No	Vey small	Large	Fair	Yes	Yes	No	Disagree	Not sure	Not sure	Strongly disagree	Not sure	Disagree	Agree	Not sure	Agree	Not sure	Disagree	Agree	Agree	Agree	Not sure	Disagree	Strongly agree	Agree	Strongly agree	#NULL!	#NULL!	#NULL!	Probably not willing	No
295	Male	28	Married	Master's and above	30000-40000	1	Urban	Very good	Yes	No	Yes	No	Vey small	Fair	Vey small	Yes	Yes	No	Disagree	Disagree	Not sure	Disagree	Not sure	Disagree	Agree	Agree	Agree	Not sure	Strongly disagree	Strongly disagree	Strongly disagree	Not sure	Not sure	Disagree	Disagree	Disagree	Disagree	Delay vaccination until I confirmed the vaccine safety	Emergency vaccination	Imported	Probably willing	Yes
296	Female	20	Married	Master's and above	> 40000	>= 2	Urban	Very good	Yes	No	No	No	Large	Fair	Fair	Yes	Yes	Yes	Not sure	Strongly disagree	Disagree	Strongly disagree	Not sure	Disagree	Agree	Agree	Agree	Agree	Agree	Strongly agree	Agree	Agree	Strongly agree	Not sure	Not sure	Not sure	Not sure	Accept the vaccine as soon as possible	Routine immunization	Both are acceptable	Probably willing	Yes
297	Female	20	Single	Bachelor	> 40000	o	Rural	Poor	No	No	No	No	Fair	Very large	Very large	Yes	Yes	Yes	Not sure	Agree	Agree	Disagree	Not sure	Disagree	Agree	Agree	Agree	Agree	Agree	Agree	Agree	Agree	Agree	Agree	Agree	Strongly agree	Not sure	Delay vaccination until I confirmed the vaccine safety	Both are acceptable	Imported	Probably willing	Yes
298	Male	63	Married	Bachelor	30000-40000	o	Urban	Fair	Yes	Yes	Yes	Yes	Fair	Fair	Large	Yes	Yes	No	Disagree	Disagree	Disagree	Disagree	Not sure	Disagree	Agree	Agree	Agree	Agree	Agree	Agree	Agree	Agree	Agree	Agree	Agree	Agree	Agree	Accept the vaccine as soon as possible	Both are acceptable	Both are acceptable	Definitely willing	Yes
299	Female	36	Married	Intermediate or below	20000-30000	>= 2	Urban	Poor	Yes	No	No	No	Fair	Large	Fair	Yes	Yes	No	Agree	Disagree	Agree	Disagree	Not sure	Disagree	Agree	Agree	Agree	Agree	Agree	Agree	Agree	Disagree	Disagree	Disagree	Agree	Agree	Agree	Delay vaccination until I confirmed the vaccine safety	Both are acceptable	Both are acceptable	Definitely willing	Yes
300	Female	41	Married	Intermediate or below	30000-40000	o	Urban	Fair	Yes	No	No	No	Fair	Fair	Fair	Yes	Yes	No	Agree	Disagree	Agree	Disagree	Not sure	Disagree	Agree	Agree	Agree	Agree	Agree	Agree	Agree	Disagree	Disagree	Disagree	Agree	Agree	Agree	Delay vaccination until I confirmed the vaccine safety	Both are acceptable	Imported	Definitely willing	Yes
301	Female	25	Married	Master's and above	> 40000	o	Urban	Good	No	No	No	Yes	Very large	Large	Fair	Yes	Yes	Yes	Strongly disagree	Not sure	Agree	Disagree	Not sure	Disagree	Strongly agree	Not sure	Not sure	Disagree	Not sure	Agree	Agree	Not sure	Not sure	Not sure	Not sure	Agree	Agree	Delay vaccination until I confirmed the vaccine safety	Both are acceptable	Both are acceptable	Definitely willing	Yes
302	Female	25	Single	Bachelor	30000-40000	o	Urban	Poor	Yes	No	No	No	Small	Vey small	Vey small	Yes	Yes	No	Strongly disagree	Strongly disagree	Strongly disagree	Disagree	Not sure	Not sure	Disagree	Strongly disagree	Strongly disagree	Strongly disagree	Strongly disagree	Disagree	Disagree	Disagree	Disagree	Strongly disagree	Strongly disagree	Strongly disagree	Strongly disagree	Delay vaccination until I confirmed the vaccine safety	Both are acceptable	Both are acceptable	Definitely willing	Yes
303	Male	36	Married	Bachelor	> 40000	1	Urban	Fair	No	No	No	No	Fair	Fair	Small	Yes	Yes	No	Not sure	Not sure	Disagree	Disagree	Not sure	Not sure	Disagree	Disagree	Disagree	Disagree	Not sure	Disagree	Disagree	Disagree	Disagree	Disagree	Disagree	Not sure	Not sure	Accept the vaccine as soon as possible	Routine immunization	Both are acceptable	Definitely willing	Yes
304	Female	27	Single	Bachelor	20000-30000	o	Urban	Poor	No	No	No	No	Fair	Fair	Fair	Yes	Yes	No	Not sure	Not sure	Not sure	Disagree	Not sure	Not sure	Disagree	Disagree	Disagree	Not sure	Not sure	Not sure	Not sure	Not sure	Not sure	Not sure	Not sure	Agree	Not sure	Delay vaccination until I confirmed the vaccine safety	Both are acceptable	Both are acceptable	Probably willing	Yes
305	Male	22	Married	Bachelor	20000-30000	>= 2	Urban	Very good	No	Yes	Yes	No	Small	Fair	Small	Yes	Yes	Yes	Not sure	Disagree	Disagree	Disagree	Not sure	Not sure	Disagree	Not sure	Disagree	Not sure	Disagree	Strongly disagree	Disagree	Disagree	Strongly disagree	Disagree	Disagree	Disagree	Not sure	Accept the vaccine as soon as possible	Emergency vaccination	Domestically manufactured	Definitely willing	Yes
306	Male	25	Single	Intermediate or below	20000-30000	o	Rural	Fair	No	No	No	No	Small	Very large	Very large	Yes	Yes	No	Strongly disagree	Strongly disagree	Strongly disagree	Strongly disagree	Not sure	Not sure	Disagree	Not sure	Not sure	Disagree	Agree	Agree	Agree	Agree	Agree	Agree	Strongly disagree	Strongly agree	Agree	#NULL!	#NULL!	#NULL!	Definitely not willing	Yes
307	Female	22	Married	Bachelor	20000-30000	o	Rural	Fair	Yes	Yes	No	Yes	Small	Small	Small	No	Yes	No	Disagree	Not sure	Not sure	Not sure	Not sure	Not sure	Disagree	Not sure	Not sure	Not sure	Disagree	Not sure	Agree	Not sure	Agree	Agree	Strongly agree	Not sure	Not sure	#NULL!	#NULL!	#NULL!	Not sure	No
308	Female	22	Single	Intermediate or below	< 20000	>= 2	Urban	Fair	No	No	No	No	Fair	Very large	Very large	Yes	Yes	No	Not sure	Not sure	Disagree	Strongly disagree	Not sure	Not sure	Disagree	Not sure	Not sure	Not sure	Disagree	Disagree	Not sure	Disagree	Disagree	Disagree	Disagree	Not sure	Disagree	Accept the vaccine as soon as possible	Routine immunization	Domestically manufactured	Definitely willing	No
309	Male	36	Single	Bachelor	< 20000	o	Urban	Good	No	No	No	No	Fair	Fair	Small	Yes	Yes	No	Not sure	Not sure	Not sure	Not sure	Not sure	Not sure	Disagree	Agree	Not sure	Not sure	Not sure	Not sure	Not sure	Not sure	Disagree	Agree	Disagree	Not sure	Not sure	Accept the vaccine as soon as possible	Routine immunization	Both are acceptable	Definitely willing	Yes
310	Female	26	Married	Intermediate or below	30000-40000	1	Urban	Fair	No	No	No	No	Small	Large	Fair	Yes	Yes	No	Strongly agree	Strongly agree	Agree	Disagree	Not sure	Not sure	Disagree	Not sure	Not sure	Agree	Not sure	Not sure	Not sure	Not sure	Not sure	Agree	Agree	Strongly agree	Strongly agree	Accept the vaccine as soon as possible	Both are acceptable	Both are acceptable	Definitely willing	No
311	Female	36	Married	Bachelor	< 20000	1	Urban	Good	No	No	No	No	Fair	Fair	Large	Yes	Yes	No	Not sure	Not sure	Not sure	Agree	Not sure	Not sure	Disagree	Agree	Agree	Not sure	Not sure	Not sure	Not sure	Not sure	Not sure	Agree	Disagree	Not sure	Not sure	Accept the vaccine as soon as possible	Routine immunization	Both are acceptable	Definitely willing	Yes
312	Male	38	Married	Master's and above	30000-40000	1	Urban	Fair	No	Yes	Yes	No	Large	Large	Very large	No	Yes	Yes	Strongly disagree	Disagree	Disagree	Strongly disagree	Not sure	Not sure	Disagree	Disagree	Agree	Agree	Disagree	Disagree	Strongly agree	Agree	Agree	Strongly agree	Agree	Strongly agree	Strongly agree	Delay vaccination until I confirmed the vaccine safety	Both are acceptable	Both are acceptable	Probably willing	Yes
313	Male	22	Married	Intermediate or below	< 20000	>= 2	Urban	Fair	Yes	Yes	Yes	Yes	Small	Small	Small	Yes	No	Yes	Strongly disagree	Strongly disagree	Disagree	Disagree	Not sure	Not sure	Not sure	Not sure	Strongly disagree	Strongly disagree	Disagree	Disagree	Disagree	Disagree	Disagree	Disagree	Disagree	Not sure	Not sure	Delay vaccination until I confirmed the vaccine safety	Emergency vaccination	Domestically manufactured	Probably willing	Yes
314	Male	38	Married	Master's and above	20000-30000	>= 2	Urban	Good	No	No	No	No	Fair	Large	Fair	No	No	Yes	Disagree	Not sure	Disagree	Agree	Not sure	Not sure	Not sure	Disagree	Strongly disagree	Disagree	Disagree	Not sure	Not sure	Disagree	Strongly disagree	Disagree	Disagree	Not sure	Agree	#NULL!	#NULL!	#NULL!	Not sure	No
315	Male	20	Single	Bachelor	> 40000	o	Urban	Poor	Yes	Yes	Yes	Yes	Very large	Very large	Very large	Yes	Yes	No	Agree	Agree	Agree	Strongly disagree	Not sure	Not sure	Not sure	Strongly disagree	Strongly disagree	Not sure	Agree	Agree	Not sure	Agree	Agree	Agree	Strongly agree	Agree	Strongly disagree	Accept the vaccine as soon as possible	Routine immunization	Imported	Definitely willing	No
316	Female	25	Single	Intermediate or below	< 20000	1	Urban	Very good	Yes	No	No	No	Small	Fair	Small	No	Yes	Yes	Strongly disagree	Strongly disagree	Strongly disagree	Not sure	Not sure	Not sure	Not sure	Disagree	Disagree	Strongly disagree	Strongly disagree	Disagree	Disagree	Strongly disagree	Strongly disagree	Disagree	Disagree	Not sure	Disagree	Delay vaccination until I confirmed the vaccine safety	Both are acceptable	Both are acceptable	Probably willing	Yes
317	Male	26	Single	Bachelor	> 40000	o	Urban	Very good	No	Yes	No	No	Small	Large	Small	No	Yes	No	Not sure	Disagree	Not sure	Disagree	Not sure	Not sure	Not sure	Disagree	Disagree	Disagree	Strongly disagree	Strongly disagree	Strongly agree	Agree	Strongly agree	Not sure	Strongly agree	Strongly agree	Strongly agree	#NULL!	#NULL!	#NULL!	Probably not willing	Yes
318	Male	26	Single	Bachelor	30000-40000	o	Urban	Fair	No	No	No	No	Small	Fair	Small	No	Yes	No	Disagree	Disagree	Disagree	Disagree	Not sure	Not sure	Not sure	Disagree	Disagree	Disagree	Disagree	Disagree	Not sure	Agree	Agree	Not sure	Strongly agree	Strongly agree	Strongly agree	#NULL!	#NULL!	#NULL!	Not sure	Yes
319	Male	26	Married	Bachelor	30000-40000	o	Urban	Good	No	No	No	No	Small	Fair	Small	No	Yes	No	Disagree	Disagree	Disagree	Disagree	Not sure	Not sure	Not sure	Disagree	Disagree	Disagree	Disagree	Disagree	Agree	Agree	Agree	Agree	Agree	Not sure	Strongly agree	#NULL!	#NULL!	#NULL!	Probably not willing	Yes
320	Male	26	Single	Bachelor	> 40000	o	Urban	Fair	No	Yes	Yes	Yes	Fair	Fair	Small	No	Yes	No	Disagree	Disagree	Disagree	Disagree	Not sure	Not sure	Not sure	Disagree	Disagree	Disagree	Not sure	Not sure	Agree	Agree	Agree	Not sure	Strongly agree	Strongly agree	Strongly agree	#NULL!	#NULL!	#NULL!	Probably not willing	No
321	Male	26	Married	Bachelor	> 40000	o	Urban	Fair	Yes	No	No	Yes	Fair	Fair	Large	No	Yes	No	Agree	Disagree	Disagree	Disagree	Not sure	Not sure	Not sure	Disagree	Disagree	Disagree	Disagree	Disagree	Agree	Agree	Agree	Not sure	Agree	Strongly agree	Not sure	#NULL!	#NULL!	#NULL!	Probably not willing	Yes
322	Female	26	Single	Bachelor	> 40000	o	Urban	Very good	No	No	No	Yes	Fair	Large	Small	No	Yes	No	Disagree	Disagree	Disagree	Disagree	Not sure	Not sure	Not sure	Disagree	Disagree	Disagree	Disagree	Disagree	Agree	Agree	Strongly agree	Agree	Strongly agree	Strongly agree	Disagree	#NULL!	#NULL!	#NULL!	Probably not willing	No
323	Female	26	Married	Bachelor	> 40000	o	Urban	Good	No	No	No	Yes	Fair	Fair	Small	Yes	Yes	No	Disagree	Disagree	Disagree	Disagree	Not sure	Not sure	Not sure	Disagree	Disagree	Disagree	Disagree	Disagree	Agree	Agree	Agree	Agree	Strongly agree	Strongly agree	Strongly agree	#NULL!	#NULL!	#NULL!	Not sure	Yes
324	Male	26	Single	Master's and above	30000-40000	o	Urban	Very good	No	No	No	No	Small	Fair	Small	No	No	No	Disagree	Disagree	Disagree	Disagree	Not sure	Not sure	Not sure	Disagree	Disagree	Disagree	Not sure	Not sure	Agree	Agree	Agree	Agree	Agree	Agree	Not sure	#NULL!	#NULL!	#NULL!	Probably not willing	Yes
325	Male	26	Single	Bachelor	30000-40000	o	Urban	Fair	No	No	No	Yes	Small	Small	Small	Yes	Yes	No	Disagree	Disagree	Disagree	Disagree	Not sure	Not sure	Not sure	Disagree	Disagree	Disagree	Disagree	Disagree	Agree	Agree	Strongly agree	Agree	Agree	Agree	Not sure	#NULL!	#NULL!	#NULL!	Probably not willing	Yes
326	Female	22	Single	Bachelor	20000-30000	o	Urban	Fair	No	No	No	No	Very large	Very large	Fair	Yes	Yes	No	Not sure	Not sure	Agree	Disagree	Not sure	Not sure	Not sure	Disagree	Disagree	Not sure	Not sure	Agree	Agree	Agree	Agree	Agree	Agree	Strongly disagree	Strongly disagree	Delay vaccination until I confirmed the vaccine safety	Both are acceptable	Both are acceptable	Definitely willing	Yes
327	Male	26	Single	Bachelor	30000-40000	o	Urban	Poor	Yes	No	No	No	Vey small	Fair	Small	Yes	Yes	No	Not sure	Not sure	Agree	Strongly disagree	Not sure	Not sure	Not sure	Disagree	Disagree	Not sure	Not sure	Not sure	Agree	Strongly agree	Strongly agree	Agree	Strongly agree	Strongly agree	Strongly agree	Delay vaccination until I confirmed the vaccine safety	Both are acceptable	Both are acceptable	Probably willing	Yes
328	Female	28	Single	Bachelor	< 20000	1	Urban	Good	No	No	No	No	Fair	Fair	Large	Yes	Yes	No	Not sure	Disagree	Disagree	Disagree	Not sure	Not sure	Not sure	Disagree	Disagree	Not sure	Disagree	Disagree	Strongly disagree	Strongly disagree	Disagree	Disagree	Disagree	Disagree	Disagree	#NULL!	#NULL!	#NULL!	Not sure	Yes
329	Female	24	Married	Master's and above	30000-40000	1	Urban	Very good	No	Yes	No	No	Fair	Large	Large	Yes	Yes	No	Strongly disagree	Strongly disagree	Strongly disagree	Not sure	Not sure	Not sure	Not sure	Disagree	Disagree	Not sure	Strongly agree	Strongly agree	Strongly agree	Strongly agree	Strongly agree	Agree	Agree	Agree	Agree	Accept the vaccine as soon as possible	Both are acceptable	Both are acceptable	Definitely willing	Yes
330	Female	34	Married	Master's and above	> 40000	o	Urban	Fair	Yes	Yes	Yes	Yes	Fair	Small	Large	Yes	Yes	No	Agree	Not sure	Agree	Agree	Not sure	Not sure	Not sure	Agree	Disagree	Not sure	Agree	Agree	Not sure	Not sure	Agree	Agree	Not sure	Agree	Agree	Delay vaccination until I confirmed the vaccine safety	Both are acceptable	Both are acceptable	Probably willing	No
331	Female	26	Single	Bachelor	> 40000	o	Urban	Fair	No	No	No	No	Fair	Fair	Small	Yes	Yes	No	Agree	Disagree	Disagree	Disagree	Not sure	Not sure	Not sure	Disagree	Disagree	Agree	Disagree	Disagree	Strongly agree	Strongly agree	Strongly agree	Not sure	Strongly agree	Strongly agree	Strongly agree	#NULL!	#NULL!	#NULL!	Not sure	Yes
332	Female	54	Married	Bachelor	> 40000	o	Urban	Fair	Yes	No	No	No	Fair	Fair	Fair	No	Yes	No	Not sure	Not sure	Not sure	Strongly disagree	Not sure	Not sure	Not sure	Disagree	Disagree	Strongly agree	Not sure	Not sure	Not sure	Not sure	Agree	Agree	Agree	Agree	Agree	#NULL!	#NULL!	#NULL!	Not sure	Yes
333	Male	45	Married	Master's and above	> 40000	>= 2	Urban	Fair	Yes	No	No	No	Large	Fair	Large	No	Yes	No	Not sure	Not sure	Not sure	Not sure	Not sure	Not sure	Not sure	Not sure	Disagree	Strongly agree	Not sure	Not sure	Not sure	Not sure	Agree	Strongly agree	Strongly agree	Not sure	Disagree	#NULL!	#NULL!	#NULL!	Not sure	No
334	Female	25	Single	Bachelor	> 40000	1	Urban	Poor	No	No	No	No	Fair	Large	Fair	Yes	Yes	Yes	Not sure	Agree	Agree	Disagree	Not sure	Not sure	Not sure	Not sure	Not sure	Disagree	Not sure	Not sure	Not sure	Not sure	Not sure	Not sure	Not sure	Agree	Agree	Delay vaccination until I confirmed the vaccine safety	Both are acceptable	Both are acceptable	Probably willing	Yes
335	Female	34	Single	Master's and above	30000-40000	1	Urban	Fair	No	No	No	No	Vey small	Vey small	Vey small	Yes	Yes	No	Not sure	Not sure	Not sure	Not sure	Not sure	Not sure	Not sure	Not sure	Not sure	Disagree	Not sure	Not sure	Not sure	Not sure	Agree	Agree	Agree	Not sure	Not sure	#NULL!	#NULL!	#NULL!	Not sure	Yes
336	Female	34	Single	Bachelor	20000-30000	o	Urban	Poor	No	No	No	No	Fair	Fair	Fair	No	Yes	No	Disagree	Disagree	Disagree	Disagree	Not sure	Not sure	Not sure	Not sure	Not sure	Disagree	Not sure	Not sure	Not sure	Not sure	Not sure	Agree	Agree	Agree	Agree	#NULL!	#NULL!	#NULL!	Not sure	Yes
337	Female	34	Single	Master's and above	30000-40000	1	Urban	Fair	No	No	No	No	Vey small	Vey small	Vey small	Yes	Yes	No	Not sure	Not sure	Not sure	Not sure	Not sure	Not sure	Not sure	Not sure	Not sure	Disagree	Not sure	Not sure	Not sure	Not sure	Agree	Agree	Agree	Not sure	Not sure	#NULL!	#NULL!	#NULL!	Not sure	Yes
338	Female	34	Single	Master's and above	20000-30000	o	Urban	Good	No	No	No	No	Fair	Fair	Small	No	Yes	No	Disagree	Disagree	Disagree	Disagree	Not sure	Not sure	Not sure	Not sure	Not sure	Disagree	Not sure	Not sure	Not sure	Not sure	Not sure	Agree	Agree	Not sure	Not sure	#NULL!	#NULL!	#NULL!	Probably not willing	No
339	Male	34	Single	Master's and above	30000-40000	o	Rural	Fair	No	No	No	No	Small	Small	Small	Yes	Yes	No	Disagree	Disagree	Disagree	Disagree	Not sure	Not sure	Not sure	Not sure	Not sure	Disagree	Agree	Agree	Agree	Agree	Agree	Agree	Agree	Strongly agree	Not sure	Delay vaccination until I confirmed the vaccine safety	Both are acceptable	Domestically manufactured	Probably willing	Yes
340	Female	34	Single	Bachelor	> 40000	>= 2	Urban	Fair	No	No	No	No	Large	Large	Small	Yes	Yes	No	Disagree	Disagree	Disagree	Disagree	Not sure	Not sure	Not sure	Not sure	Not sure	Disagree	Agree	Agree	Not sure	Not sure	Agree	Agree	Agree	Disagree	Disagree	#NULL!	#NULL!	#NULL!	Not sure	Yes
341	Male	34	Single	Master's and above	20000-30000	o	Urban	Fair	No	No	No	No	Fair	Fair	Fair	Yes	Yes	No	Not sure	Not sure	Not sure	Disagree	Not sure	Not sure	Not sure	Not sure	Not sure	Disagree	Agree	Agree	Agree	Agree	Agree	Agree	Strongly agree	Agree	Agree	Delay vaccination until I confirmed the vaccine safety	Emergency vaccination	Imported	Probably willing	Yes
342	Male	26	Married	Master's and above	> 40000	1	Urban	Fair	No	No	No	No	Fair	Fair	Small	No	Yes	No	Agree	Agree	Disagree	Disagree	Not sure	Not sure	Not sure	Not sure	Not sure	Disagree	Disagree	Disagree	Agree	Strongly agree	Strongly agree	Not sure	Strongly agree	Strongly agree	Strongly agree	#NULL!	#NULL!	#NULL!	Not sure	Yes
343	Female	20	Single	Bachelor	> 40000	o	Urban	Fair	No	No	No	No	Fair	Fair	Fair	Yes	Yes	No	Not sure	Not sure	Disagree	Not sure	Not sure	Not sure	Not sure	Agree	Not sure	Disagree	Not sure	Not sure	Not sure	Not sure	Not sure	Not sure	Not sure	Agree	Agree	Delay vaccination until I confirmed the vaccine safety	Routine immunization	Imported	Probably willing	Yes
344	Female	21	Single	Bachelor	30000-40000	o	Urban	Poor	No	No	No	No	Small	Large	Small	Yes	Yes	No	Not sure	Not sure	Not sure	Not sure	Not sure	Not sure	Not sure	Agree	Not sure	Disagree	Not sure	Agree	Agree	Agree	Agree	Agree	Agree	Agree	Agree	#NULL!	#NULL!	#NULL!	Probably not willing	Yes
345	Male	28	Single	Bachelor	< 20000	o	Urban	Good	No	No	No	No	Small	Small	Small	Yes	Yes	No	Not sure	Not sure	Not sure	Strongly disagree	Not sure	Not sure	Not sure	Disagree	Not sure	Not sure	Not sure	Not sure	Not sure	Not sure	Not sure	Not sure	Not sure	Not sure	Disagree	Delay vaccination until I confirmed the vaccine safety	Routine immunization	Imported	Probably willing	No
346	Male	22	Married	Intermediate or below	20000-30000	>= 2	Rural	Fair	Yes	Yes	Yes	Yes	Small	Small	Small	Yes	No	Yes	Disagree	Disagree	Disagree	Disagree	Not sure	Not sure	Not sure	Disagree	Not sure	Not sure	Disagree	Disagree	Disagree	Disagree	Disagree	Disagree	Disagree	Not sure	Disagree	Accept the vaccine as soon as possible	Emergency vaccination	Imported	Definitely willing	Yes
347	Male	25	Single	Master's and above	20000-30000	o	Urban	Poor	No	No	No	No	Fair	Very large	Fair	Yes	Yes	No	Not sure	Not sure	Not sure	Strongly disagree	Not sure	Not sure	Not sure	Not sure	Not sure	Not sure	Not sure	Not sure	Not sure	Not sure	Not sure	Agree	Strongly agree	Not sure	Agree	Delay vaccination until I confirmed the vaccine safety	Both are acceptable	Imported	Probably willing	No
348	Male	22	Single	Bachelor	< 20000	>= 2	Urban	Fair	No	No	No	No	Vey small	Vey small	Vey small	Yes	Yes	No	Disagree	Agree	Agree	Disagree	Not sure	Not sure	Not sure	Not sure	Not sure	Not sure	Agree	Agree	Agree	Agree	Agree	Agree	Agree	Agree	Agree	Accept the vaccine as soon as possible	Routine immunization	Domestically manufactured	Definitely willing	Yes
349	Male	20	Single	Intermediate or below	< 20000	>= 2	Urban	Fair	No	No	No	Yes	Large	Large	Large	Yes	Yes	No	Not sure	Disagree	Not sure	Disagree	Not sure	Not sure	Not sure	Not sure	Not sure	Not sure	Strongly disagree	Not sure	Disagree	Not sure	Disagree	Not sure	Disagree	Not sure	Not sure	#NULL!	#NULL!	#NULL!	Not sure	Yes
350	Male	20	Single	Bachelor	> 40000	o	Urban	Poor	No	Yes	No	No	Large	Fair	Very large	Yes	Yes	No	Disagree	Not sure	Agree	Disagree	Not sure	Not sure	Not sure	Not sure	Not sure	Not sure	Agree	Agree	Disagree	Agree	Agree	Agree	Agree	Strongly agree	Strongly agree	Delay vaccination until I confirmed the vaccine safety	Both are acceptable	Both are acceptable	Probably willing	Yes
351	Male	28	Single	Bachelor	< 20000	o	Urban	Poor	No	No	No	No	Fair	Fair	Fair	Yes	No	No	Not sure	Not sure	Not sure	Not sure	Not sure	Not sure	Not sure	Not sure	Not sure	Not sure	Not sure	Not sure	Not sure	Not sure	Not sure	Not sure	Not sure	Not sure	Not sure	Delay vaccination until I confirmed the vaccine safety	Both are acceptable	Both are acceptable	Definitely willing	Yes
352	Male	28	Single	Bachelor	30000-40000	>= 2	Rural	Fair	No	No	No	No	Fair	Small	Small	Yes	Yes	No	Not sure	Not sure	Not sure	Not sure	Not sure	Not sure	Not sure	Not sure	Not sure	Not sure	Not sure	Not sure	Not sure	Not sure	Not sure	Not sure	Not sure	Not sure	Not sure	#NULL!	#NULL!	#NULL!	Probably not willing	Yes
353	Female	25	Single	Bachelor	< 20000	o	Urban	Fair	No	No	No	No	Large	Large	Large	Yes	Yes	No	Not sure	Not sure	Not sure	Disagree	Not sure	Not sure	Not sure	Not sure	Not sure	Not sure	Not sure	Not sure	Not sure	Not sure	Not sure	Not sure	Not sure	Not sure	Not sure	#NULL!	#NULL!	#NULL!	Not sure	Yes
354	Female	26	Married	Bachelor	< 20000	o	Urban	Fair	No	No	No	Yes	Fair	Fair	Fair	Yes	Yes	No	Not sure	Disagree	Disagree	Disagree	Not sure	Not sure	Not sure	Not sure	Not sure	Not sure	Not sure	Not sure	Not sure	Not sure	Not sure	Not sure	Not sure	Not sure	Not sure	Delay vaccination until I confirmed the vaccine safety	Both are acceptable	Imported	Probably willing	Yes
355	Female	26	Single	Bachelor	30000-40000	o	Urban	Fair	No	No	No	No	Fair	Fair	Fair	Yes	Yes	No	Disagree	Disagree	Disagree	Disagree	Not sure	Not sure	Not sure	Not sure	Not sure	Not sure	Not sure	Not sure	Not sure	Not sure	Not sure	Not sure	Not sure	Agree	Agree	Accept the vaccine as soon as possible	Emergency vaccination	Both are acceptable	Definitely willing	No
356	Female	22	Married	Intermediate or below	< 20000	1	Urban	Poor	No	No	No	No	Fair	Fair	Fair	Yes	Yes	No	Not sure	Strongly agree	Agree	Not sure	Not sure	Not sure	Not sure	Not sure	Not sure	Not sure	Not sure	Not sure	Not sure	Not sure	Not sure	Not sure	Not sure	Not sure	Not sure	#NULL!	#NULL!	#NULL!	Not sure	Yes
357	Male	20	Single	Bachelor	> 40000	o	Urban	Poor	No	No	No	No	Large	Large	Vey small	Yes	Yes	No	Not sure	Strongly disagree	Strongly disagree	Strongly disagree	Not sure	Not sure	Not sure	Not sure	Not sure	Not sure	Not sure	Not sure	Not sure	Not sure	Not sure	Not sure	Not sure	Agree	Disagree	Delay vaccination until I confirmed the vaccine safety	Both are acceptable	Both are acceptable	Definitely willing	Yes
358	Male	38	Single	Bachelor	< 20000	1	Urban	Fair	No	No	No	No	Fair	Large	Fair	Yes	Yes	No	Not sure	Not sure	Disagree	Disagree	Not sure	Not sure	Not sure	Not sure	Not sure	Not sure	Not sure	Not sure	Not sure	Not sure	Not sure	Strongly agree	Strongly agree	Agree	Not sure	Delay vaccination until I confirmed the vaccine safety	Both are acceptable	Both are acceptable	Probably willing	Yes
359	Female	28	Single	Bachelor	> 40000	1	Urban	Fair	No	No	No	No	Fair	Fair	Fair	Yes	Yes	Yes	Not sure	Not sure	Not sure	Not sure	Not sure	Not sure	Not sure	Not sure	Not sure	Not sure	Not sure	Not sure	Not sure	Not sure	Not sure	Not sure	Not sure	Not sure	Not sure	Delay vaccination until I confirmed the vaccine safety	Both are acceptable	Both are acceptable	Probably willing	Yes
360	Female	26	Single	Bachelor	20000-30000	o	Urban	Fair	No	No	No	No	Large	Large	Large	Yes	Yes	No	Not sure	Not sure	Not sure	Not sure	Not sure	Not sure	Not sure	Not sure	Not sure	Not sure	Not sure	Not sure	Not sure	Not sure	Not sure	Not sure	Not sure	Not sure	Not sure	Delay vaccination until I confirmed the vaccine safety	Both are acceptable	Both are acceptable	Probably willing	Yes
361	Female	36	Single	Bachelor	< 20000	o	Rural	Fair	No	No	No	No	Fair	Fair	Fair	Yes	Yes	Yes	Agree	Not sure	Not sure	Not sure	Not sure	Not sure	Not sure	Not sure	Not sure	Not sure	Not sure	Not sure	Not sure	Not sure	Not sure	Not sure	Not sure	Not sure	Not sure	#NULL!	#NULL!	#NULL!	Not sure	Yes
362	Male	36	Single	Bachelor	< 20000	o	Urban	Fair	No	No	No	No	Vey small	Fair	Small	Yes	Yes	No	Disagree	Disagree	Not sure	Not sure	Not sure	Not sure	Not sure	Not sure	Not sure	Not sure	Not sure	Not sure	Not sure	Not sure	Not sure	Not sure	Not sure	Not sure	Not sure	Accept the vaccine as soon as possible	Routine immunization	Both are acceptable	Probably willing	No
363	Female	34	Single	Bachelor	> 40000	>= 2	Rural	Good	No	No	No	No	Fair	Large	Fair	Yes	Yes	No	Disagree	Disagree	Disagree	Disagree	Not sure	Not sure	Not sure	Not sure	Not sure	Not sure	Agree	Not sure	Not sure	Not sure	Not sure	Not sure	Not sure	Agree	Not sure	Delay vaccination until I confirmed the vaccine safety	Both are acceptable	Both are acceptable	Definitely willing	Yes
364	Female	34	Divorced	Bachelor	30000-40000	o	Urban	Fair	No	No	No	No	Fair	Fair	Vey small	Yes	Yes	Yes	Strongly disagree	Strongly disagree	Strongly disagree	Strongly disagree	Not sure	Not sure	Not sure	Not sure	Not sure	Not sure	Agree	Agree	Agree	Agree	Agree	Not sure	Agree	Agree	Agree	Delay vaccination until I confirmed the vaccine safety	Routine immunization	Both are acceptable	Probably willing	Yes
365	Female	26	Single	Bachelor	30000-40000	o	Urban	Fair	No	Yes	No	No	Fair	Fair	Fair	Yes	Yes	No	Not sure	Not sure	Not sure	Not sure	Not sure	Not sure	Not sure	Not sure	Not sure	Not sure	Not sure	Not sure	Not sure	Not sure	Not sure	Not sure	Not sure	Not sure	Not sure	Accept the vaccine as soon as possible	Both are acceptable	Both are acceptable	Definitely willing	Yes
366	Male	26	Married	Master's and above	30000-40000	1	Urban	Good	Yes	No	No	No	Fair	Fair	Small	Yes	Yes	No	Not sure	Not sure	Not sure	Not sure	Not sure	Not sure	Not sure	Not sure	Not sure	Not sure	Not sure	Not sure	Not sure	Not sure	Not sure	Not sure	Not sure	Not sure	Not sure	Accept the vaccine as soon as possible	Both are acceptable	Both are acceptable	Definitely willing	No
367	Male	22	Single	Bachelor	20000-30000	o	Rural	Fair	No	No	No	No	Small	Small	Small	Yes	Yes	No	Not sure	Not sure	Not sure	Not sure	Not sure	Not sure	Not sure	Not sure	Not sure	Not sure	Not sure	Not sure	Not sure	Not sure	Not sure	Not sure	Not sure	Agree	Agree	Delay vaccination until I confirmed the vaccine safety	Routine immunization	Imported	Probably willing	No
368	Male	34	Single	Bachelor	20000-30000	1	Rural	Fair	No	No	No	No	Large	Large	Large	Yes	Yes	No	Not sure	Not sure	Not sure	Not sure	Not sure	Not sure	Not sure	Not sure	Not sure	Not sure	Not sure	Not sure	Not sure	Not sure	Agree	Agree	Agree	Agree	Agree	#NULL!	#NULL!	#NULL!	Not sure	Yes
369	Female	21	Married	Bachelor	20000-30000	1	Rural	Fair	Yes	No	No	Yes	Fair	Fair	Fair	Yes	Yes	Yes	Not sure	Not sure	Not sure	Not sure	Not sure	Not sure	Not sure	Not sure	Not sure	Not sure	Not sure	Not sure	Not sure	Not sure	Not sure	Not sure	Not sure	Agree	Agree	#NULL!	#NULL!	#NULL!	Not sure	No
370	Male	21	Single	Bachelor	< 20000	>= 2	Urban	Good	Yes	No	No	No	Fair	Fair	Fair	Yes	No	No	Not sure	Not sure	Not sure	Not sure	Not sure	Not sure	Not sure	Not sure	Not sure	Not sure	Not sure	Not sure	Not sure	Not sure	Not sure	Not sure	Not sure	Agree	Agree	Accept the vaccine as soon as possible	Emergency vaccination	Domestically manufactured	Probably willing	No
371	Female	34	Married	Master's and above	> 40000	>= 2	Urban	Poor	No	No	No	No	Fair	Fair	Fair	Yes	Yes	No	Not sure	Not sure	Not sure	Not sure	Not sure	Not sure	Not sure	Not sure	Not sure	Not sure	Not sure	Not sure	Not sure	Not sure	Agree	Agree	Agree	Strongly agree	Strongly disagree	#NULL!	#NULL!	#NULL!	Not sure	Yes
372	Female	34	Married	Master's and above	> 40000	>= 2	Urban	Poor	No	No	No	No	Fair	Fair	Fair	Yes	Yes	No	Not sure	Not sure	Not sure	Not sure	Not sure	Not sure	Not sure	Not sure	Not sure	Not sure	Not sure	Not sure	Not sure	Not sure	Agree	Agree	Agree	Strongly agree	Strongly disagree	#NULL!	#NULL!	#NULL!	Not sure	Yes
373	Male	36	Married	Bachelor	30000-40000	o	Urban	Fair	No	No	No	No	Fair	Fair	Fair	Yes	Yes	No	Not sure	Not sure	Disagree	Not sure	Not sure	Not sure	Not sure	Not sure	Not sure	Not sure	Not sure	Not sure	Not sure	Not sure	Not sure	Not sure	Not sure	Not sure	Not sure	Accept the vaccine as soon as possible	Routine immunization	Both are acceptable	Definitely willing	Yes
374	Male	36	Single	Intermediate or below	< 20000	o	Urban	Fair	No	No	No	No	Fair	Fair	Small	Yes	Yes	No	Not sure	Not sure	Not sure	Not sure	Not sure	Not sure	Not sure	Not sure	Not sure	Not sure	Not sure	Not sure	Not sure	Not sure	Disagree	Disagree	Disagree	Not sure	Not sure	Accept the vaccine as soon as possible	Routine immunization	Both are acceptable	Definitely willing	Yes
375	Female	36	Married	Bachelor	< 20000	1	Urban	Fair	No	No	No	No	Fair	Fair	Fair	Yes	Yes	No	Not sure	Not sure	Not sure	Not sure	Not sure	Not sure	Not sure	Not sure	Not sure	Not sure	Not sure	Not sure	Not sure	Agree	Agree	Agree	Agree	Not sure	Not sure	Accept the vaccine as soon as possible	Routine immunization	Both are acceptable	Definitely willing	Yes
376	Male	36	Single	Bachelor	> 40000	o	Urban	Fair	No	No	No	No	Fair	Fair	Fair	Yes	Yes	No	Not sure	Not sure	Not sure	Not sure	Not sure	Not sure	Not sure	Not sure	Not sure	Not sure	Not sure	Not sure	Not sure	Not sure	Not sure	Not sure	Not sure	Not sure	Not sure	Accept the vaccine as soon as possible	Routine immunization	Both are acceptable	Definitely willing	Yes
377	Male	36	Single	Bachelor	> 40000	o	Urban	Good	No	No	No	No	Fair	Fair	Fair	Yes	Yes	No	Not sure	Not sure	Not sure	Not sure	Not sure	Not sure	Not sure	Not sure	Not sure	Not sure	Not sure	Not sure	Not sure	Not sure	Not sure	Not sure	Not sure	Agree	Agree	Accept the vaccine as soon as possible	Routine immunization	Both are acceptable	Definitely willing	Yes
378	Male	36	Single	Bachelor	20000-30000	o	Urban	Fair	No	No	No	No	Fair	Fair	Fair	Yes	Yes	No	Not sure	Not sure	Not sure	Not sure	Not sure	Not sure	Not sure	Not sure	Not sure	Not sure	Not sure	Not sure	Not sure	Not sure	Not sure	Not sure	Not sure	Agree	Agree	Accept the vaccine as soon as possible	Routine immunization	Both are acceptable	Definitely willing	Yes
379	Female	36	Married	Bachelor	< 20000	o	Urban	Fair	No	No	No	No	Fair	Fair	Fair	Yes	Yes	No	Not sure	Not sure	Not sure	Not sure	Not sure	Not sure	Not sure	Not sure	Not sure	Not sure	Not sure	Not sure	Not sure	Not sure	Not sure	Not sure	Not sure	Agree	Agree	Accept the vaccine as soon as possible	Routine immunization	Both are acceptable	Definitely willing	Yes
380	Male	36	Single	Bachelor	> 40000	1	Urban	Fair	No	No	No	No	Fair	Large	Fair	No	Yes	Yes	Not sure	Agree	Agree	Disagree	Not sure	Not sure	Not sure	Not sure	Not sure	Not sure	Not sure	Not sure	Not sure	Not sure	Not sure	Not sure	Not sure	Agree	Not sure	#NULL!	#NULL!	#NULL!	Not sure	Yes
381	Male	36	Single	Intermediate or below	< 20000	o	Urban	Fair	No	No	No	No	Fair	Fair	Fair	Yes	Yes	No	Not sure	Not sure	Not sure	Not sure	Not sure	Not sure	Not sure	Not sure	Not sure	Not sure	Not sure	Not sure	Not sure	Not sure	Not sure	Not sure	Not sure	Agree	Agree	Accept the vaccine as soon as possible	Routine immunization	Domestically manufactured	Definitely willing	Yes
382	Female	34	Single	Bachelor	30000-40000	o	Urban	Fair	No	No	No	No	Large	Very large	Very large	Yes	Yes	No	Strongly disagree	Strongly disagree	Strongly disagree	Strongly disagree	Not sure	Not sure	Not sure	Not sure	Not sure	Not sure	Not sure	Not sure	Agree	Agree	Agree	Agree	Agree	Strongly agree	Strongly disagree	Delay vaccination until I confirmed the vaccine safety	Both are acceptable	Both are acceptable	Probably willing	Yes
383	Female	36	Single	Bachelor	> 40000	1	Urban	Poor	No	No	No	No	Fair	Large	Fair	Yes	Yes	No	Not sure	Not sure	Disagree	Strongly disagree	Not sure	Not sure	Not sure	Not sure	Not sure	Not sure	Not sure	Not sure	Not sure	Not sure	Not sure	Not sure	Not sure	Not sure	Not sure	Delay vaccination until I confirmed the vaccine safety	Emergency vaccination	Domestically manufactured	Probably willing	Yes
384	Female	34	Single	Bachelor	30000-40000	1	Urban	Fair	No	No	No	No	Large	Very large	Very large	Yes	Yes	No	Disagree	Disagree	Disagree	Disagree	Not sure	Not sure	Not sure	Not sure	Not sure	Not sure	Not sure	Agree	Not sure	Agree	Agree	Agree	Agree	Agree	Not sure	#NULL!	#NULL!	#NULL!	Not sure	Yes
385	Female	34	Married	Bachelor	30000-40000	o	Rural	Fair	Yes	No	No	No	Small	Large	Very large	Yes	Yes	Yes	Disagree	Disagree	Disagree	Disagree	Not sure	Not sure	Not sure	Not sure	Not sure	Not sure	Not sure	Not sure	Not sure	Agree	Agree	Agree	Agree	Agree	Agree	#NULL!	#NULL!	#NULL!	Not sure	Yes
386	Male	34	Single	Bachelor	< 20000	o	Rural	Very good	Yes	No	Yes	No	Fair	Fair	Fair	No	No	Yes	Not sure	Not sure	Not sure	Not sure	Not sure	Not sure	Not sure	Not sure	Not sure	Not sure	Not sure	Not sure	Not sure	Agree	Agree	Agree	Agree	Disagree	Disagree	#NULL!	#NULL!	#NULL!	Definitely not willing	No
387	Male	28	Single	Bachelor	< 20000	o	Urban	Very good	No	Yes	Yes	Yes	Fair	Fair	Fair	Yes	Yes	No	Agree	Agree	Agree	Agree	Not sure	Not sure	Not sure	Not sure	Not sure	Not sure	Agree	Agree	Not sure	Agree	Not sure	Agree	Not sure	Agree	Agree	Accept the vaccine as soon as possible	Both are acceptable	Both are acceptable	Probably willing	Yes
388	Male	28	Single	Bachelor	30000-40000	o	Urban	Good	Yes	No	Yes	No	Small	Small	Small	Yes	Yes	Yes	Disagree	Not sure	Strongly disagree	Not sure	Not sure	Not sure	Not sure	Not sure	Not sure	Not sure	Strongly disagree	Strongly disagree	Disagree	Strongly disagree	Not sure	Disagree	Strongly disagree	Disagree	Not sure	Accept the vaccine as soon as possible	Routine immunization	Domestically manufactured	Definitely willing	Yes
389	Male	25	Single	Intermediate or below	> 40000	o	Urban	Good	No	No	No	No	Vey small	Vey small	Small	Yes	No	No	Not sure	Strongly agree	Strongly agree	Agree	Not sure	Not sure	Not sure	Not sure	Not sure	Not sure	Strongly disagree	Strongly disagree	Strongly disagree	Disagree	Disagree	Not sure	Not sure	Strongly disagree	Disagree	Accept the vaccine as soon as possible	Routine immunization	Both are acceptable	Definitely willing	Yes
390	Male	20	Single	Intermediate or below	< 20000	1	Urban	Poor	No	No	No	No	Fair	Large	Large	Yes	Yes	No	Not sure	Not sure	Not sure	Not sure	Not sure	Not sure	Not sure	Not sure	Not sure	Not sure	Agree	Agree	Not sure	Not sure	Not sure	Agree	Agree	Agree	Not sure	#NULL!	#NULL!	#NULL!	Not sure	Yes
391	Male	22	Single	Bachelor	30000-40000	>= 2	Urban	Good	Yes	Yes	No	Yes	Fair	Vey small	Fair	No	Yes	No	Not sure	Not sure	Not sure	Not sure	Not sure	Not sure	Not sure	Not sure	Not sure	Not sure	Not sure	Not sure	Not sure	Agree	Agree	Agree	Agree	Agree	Agree	#NULL!	#NULL!	#NULL!	Not sure	No
392	Male	20	Single	Intermediate or below	< 20000	>= 2	Rural	Poor	No	No	No	No	Fair	Very large	Very large	Yes	Yes	No	Not sure	Not sure	Not sure	Not sure	Not sure	Not sure	Not sure	Not sure	Not sure	Not sure	Not sure	Agree	Not sure	Agree	Agree	Agree	Agree	Agree	Agree	Delay vaccination until I confirmed the vaccine safety	Routine immunization	Domestically manufactured	Probably willing	Yes
393	Male	26	Married	Bachelor	> 40000	o	Urban	Fair	No	No	No	No	Small	Small	Small	No	Yes	No	Agree	Disagree	Not sure	Disagree	Not sure	Not sure	Not sure	Not sure	Not sure	Not sure	Disagree	Strongly disagree	Agree	Strongly agree	Strongly agree	Not sure	Strongly agree	Strongly agree	Strongly agree	#NULL!	#NULL!	#NULL!	Probably not willing	Yes
394	Female	24	Married	Bachelor	< 20000	o	Urban	Good	No	Yes	Yes	Yes	Fair	Large	Large	Yes	Yes	No	Disagree	Agree	Agree	Not sure	Not sure	Not sure	Not sure	Not sure	Not sure	Not sure	Disagree	Disagree	Disagree	Disagree	Disagree	Disagree	Not sure	Agree	Agree	Delay vaccination until I confirmed the vaccine safety	Emergency vaccination	Both are acceptable	Definitely willing	No
395	Male	22	Married	Bachelor	20000-30000	>= 2	Urban	Fair	No	No	No	No	Large	Small	Large	Yes	Yes	No	Not sure	Not sure	Not sure	Not sure	Not sure	Not sure	Not sure	Not sure	Not sure	Not sure	Agree	Not sure	Agree	Not sure	Agree	Agree	Not sure	Agree	Agree	#NULL!	#NULL!	#NULL!	Not sure	Yes
396	Female	22	Married	Intermediate or below	< 20000	1	Rural	Good	Yes	No	No	No	Small	Large	Large	No	Yes	No	Not sure	Not sure	Not sure	Not sure	Not sure	Not sure	Not sure	Not sure	Not sure	Not sure	Agree	Agree	Agree	Agree	Agree	Agree	Agree	Agree	Agree	Delay vaccination until I confirmed the vaccine safety	Both are acceptable	Both are acceptable	Probably willing	Yes
397	Female	24	Single	Master's and above	> 40000	>= 2	Urban	Very good	No	Yes	Yes	Yes	Fair	Fair	Fair	Yes	Yes	No	Strongly agree	Strongly agree	Strongly agree	Strongly agree	Not sure	Not sure	Not sure	Not sure	Not sure	Not sure	Disagree	Disagree	Disagree	Not sure	Not sure	Not sure	Not sure	Agree	Agree	Accept the vaccine as soon as possible	Both are acceptable	Both are acceptable	Definitely willing	No
398	Female	24	Single	Bachelor	20000-30000	o	Urban	Good	Yes	Yes	No	No	Fair	Fair	Fair	Yes	Yes	No	Not sure	Not sure	Not sure	Not sure	Not sure	Not sure	Not sure	Not sure	Not sure	Not sure	Not sure	Not sure	Not sure	Not sure	Not sure	Not sure	Not sure	Not sure	Agree	Accept the vaccine as soon as possible	Both are acceptable	Both are acceptable	Definitely willing	Yes
399	Male	22	Single	Intermediate or below	20000-30000	>= 2	Rural	Fair	Yes	No	No	No	Large	Large	Large	Yes	Yes	No	Not sure	Not sure	Not sure	Not sure	Not sure	Not sure	Not sure	Not sure	Not sure	Not sure	Agree	Agree	Agree	Agree	Agree	Agree	Agree	Agree	Agree	#NULL!	#NULL!	#NULL!	Not sure	Yes
400	Male	22	Single	Intermediate or below	20000-30000	1	Urban	Good	No	No	No	No	Large	Large	Large	Yes	Yes	No	Not sure	Not sure	Not sure	Not sure	Not sure	Not sure	Not sure	Not sure	Not sure	Not sure	Agree	Agree	Agree	Agree	Agree	Agree	Agree	Strongly agree	Strongly agree	Delay vaccination until I confirmed the vaccine safety	Both are acceptable	Both are acceptable	Probably willing	Yes
401	Male	21	Single	Bachelor	30000-40000	>= 2	Urban	Fair	Yes	Yes	Yes	Yes	Fair	Fair	Fair	Yes	Yes	Yes	Not sure	Not sure	Not sure	Not sure	Not sure	Not sure	Not sure	Not sure	Not sure	Not sure	Not sure	Not sure	Not sure	Not sure	Not sure	Not sure	Not sure	Disagree	Disagree	#NULL!	#NULL!	#NULL!	Not sure	No
402	Female	21	Married	Master's and above	> 40000	o	Urban	Poor	Yes	Yes	Yes	Yes	Vey small	Vey small	Vey small	Yes	Yes	Yes	Disagree	Disagree	Disagree	Disagree	Not sure	Not sure	Not sure	Not sure	Not sure	Not sure	Agree	Agree	Agree	Agree	Agree	Agree	Agree	Not sure	Not sure	Accept the vaccine as soon as possible	Both are acceptable	Both are acceptable	Probably willing	Yes
403	Female	21	Married	Intermediate or below	30000-40000	>= 2	Rural	Fair	No	Yes	Yes	Yes	Small	Small	Small	Yes	Yes	No	Disagree	Disagree	Disagree	Disagree	Not sure	Not sure	Not sure	Not sure	Not sure	Not sure	Agree	Agree	Agree	Agree	Agree	Agree	Agree	Not sure	Not sure	Accept the vaccine as soon as possible	Routine immunization	Imported	Probably willing	Yes
404	Male	21	Married	Bachelor	20000-30000	>= 2	Urban	Fair	Yes	Yes	Yes	Yes	Small	Small	Small	Yes	Yes	Yes	Disagree	Disagree	Disagree	Disagree	Not sure	Not sure	Not sure	Not sure	Not sure	Not sure	Disagree	Disagree	Disagree	Disagree	Disagree	Disagree	Disagree	Not sure	Not sure	Accept the vaccine as soon as possible	Both are acceptable	Imported	Definitely willing	Yes
405	Male	21	Married	Bachelor	30000-40000	>= 2	Urban	Good	Yes	Yes	No	Yes	Small	Small	Small	Yes	Yes	Yes	Not sure	Not sure	Not sure	Not sure	Not sure	Not sure	Not sure	Not sure	Not sure	Not sure	Agree	Agree	Agree	Agree	Agree	Agree	Agree	Agree	Agree	Accept the vaccine as soon as possible	Routine immunization	Imported	Definitely willing	Yes
406	Female	21	Single	Bachelor	30000-40000	1	Urban	Fair	No	Yes	Yes	Yes	Small	Small	Small	Yes	Yes	No	Disagree	Disagree	Disagree	Disagree	Not sure	Not sure	Not sure	Not sure	Not sure	Not sure	Agree	Agree	Agree	Agree	Agree	Agree	Agree	Agree	Agree	Accept the vaccine as soon as possible	Routine immunization	Imported	Definitely willing	Yes
407	Male	21	Single	Bachelor	> 40000	o	Urban	Fair	Yes	No	No	No	Fair	Fair	Fair	Yes	Yes	No	Not sure	Not sure	Not sure	Not sure	Not sure	Not sure	Not sure	Not sure	Not sure	Not sure	Not sure	Not sure	Not sure	Not sure	Not sure	Not sure	Not sure	Agree	Agree	#NULL!	#NULL!	#NULL!	Not sure	Yes
408	Male	50	Married	Master's and above	> 40000	>= 2	Rural	Good	No	No	No	No	Fair	Fair	Fair	No	Yes	No	Not sure	Not sure	Not sure	Not sure	Not sure	Not sure	Not sure	Not sure	Not sure	Not sure	Not sure	Not sure	Not sure	Not sure	Not sure	Not sure	Not sure	Not sure	Not sure	Delay vaccination until I confirmed the vaccine safety	Emergency vaccination	Domestically manufactured	Probably willing	Yes
409	Male	65	Married	Intermediate or below	> 40000	>= 2	Urban	Poor	Yes	No	No	No	Fair	Fair	Fair	No	Yes	No	Not sure	Not sure	Not sure	Not sure	Not sure	Not sure	Not sure	Not sure	Not sure	Not sure	Not sure	Not sure	Not sure	Not sure	Not sure	Not sure	Not sure	Not sure	Not sure	Delay vaccination until I confirmed the vaccine safety	Emergency vaccination	Imported	Probably willing	No
410	Female	25	Single	Bachelor	> 40000	>= 2	Urban	Poor	No	No	No	No	Fair	Fair	Fair	No	Yes	No	Not sure	Not sure	Not sure	Not sure	Not sure	Not sure	Not sure	Not sure	Not sure	Not sure	Not sure	Not sure	Not sure	Not sure	Not sure	Not sure	Not sure	Not sure	Not sure	Delay vaccination until I confirmed the vaccine safety	Both are acceptable	Both are acceptable	Probably willing	No
411	Male	46	Single	Master's and above	> 40000	>= 2	Urban	Poor	No	No	No	No	Fair	Fair	Fair	No	No	Yes	Not sure	Not sure	Not sure	Not sure	Not sure	Not sure	Not sure	Not sure	Not sure	Not sure	Not sure	Not sure	Not sure	Not sure	Not sure	Not sure	Not sure	Not sure	Not sure	#NULL!	#NULL!	#NULL!	Not sure	Yes
412	Female	43	Married	Intermediate or below	30000-40000	>= 2	Rural	Good	No	No	No	No	Fair	Fair	Fair	Yes	Yes	No	Not sure	Not sure	Disagree	Not sure	Not sure	Not sure	Not sure	Not sure	Not sure	Not sure	Not sure	Not sure	Not sure	Not sure	Not sure	Not sure	Not sure	Not sure	Not sure	Delay vaccination until I confirmed the vaccine safety	Emergency vaccination	Imported	Probably willing	Yes
413	Female	38	Single	Bachelor	< 20000	o	Urban	Fair	No	No	No	No	Very large	Very large	Large	Yes	Yes	No	Not sure	Not sure	Not sure	Strongly disagree	Not sure	Not sure	Not sure	Not sure	Not sure	Not sure	Not sure	Not sure	Not sure	Disagree	Not sure	Not sure	Not sure	Not sure	Not sure	#NULL!	#NULL!	#NULL!	Not sure	No
414	Female	38	Married	Intermediate or below	< 20000	>= 2	Rural	Very good	Yes	No	No	No	Large	Large	Large	Yes	Yes	No	Not sure	Not sure	Not sure	Not sure	Not sure	Not sure	Not sure	Not sure	Not sure	Not sure	Not sure	Not sure	Not sure	Not sure	Not sure	Not sure	Not sure	Not sure	Not sure	Delay vaccination until I confirmed the vaccine safety	Both are acceptable	Both are acceptable	Probably willing	No
415	Female	29	Single	Bachelor	< 20000	1	Urban	Fair	No	No	No	No	Fair	Fair	Fair	Yes	No	Yes	Not sure	Not sure	Not sure	Not sure	Not sure	Not sure	Not sure	Not sure	Not sure	Not sure	Not sure	Not sure	Not sure	Not sure	Not sure	Not sure	Not sure	Not sure	Not sure	#NULL!	#NULL!	#NULL!	Definitely not willing	No
416	Female	21	Single	Bachelor	30000-40000	1	Urban	Poor	No	No	No	No	Fair	Fair	Fair	Yes	Yes	No	Not sure	Not sure	Not sure	Disagree	Not sure	Not sure	Not sure	Not sure	Not sure	Not sure	Not sure	Not sure	Not sure	Not sure	Not sure	Not sure	Not sure	Not sure	Not sure	#NULL!	#NULL!	#NULL!	Not sure	No
417	Male	38	Married	Intermediate or below	< 20000	o	Urban	Fair	Yes	No	No	No	Large	Fair	Fair	Yes	Yes	No	Not sure	Not sure	Not sure	Strongly disagree	Not sure	Not sure	Not sure	Not sure	Not sure	Not sure	Not sure	Not sure	Disagree	Not sure	Not sure	Not sure	Not sure	Disagree	Not sure	#NULL!	#NULL!	#NULL!	Not sure	Yes
418	Female	59	Married	Intermediate or below	> 40000	o	Rural	Fair	No	No	No	No	Fair	Fair	Fair	No	No	No	Strongly disagree	Not sure	Not sure	Not sure	Not sure	Not sure	Not sure	Not sure	Not sure	Not sure	Strongly disagree	Strongly disagree	Strongly agree	Strongly agree	Strongly agree	Strongly agree	Strongly agree	Strongly disagree	Strongly disagree	#NULL!	#NULL!	#NULL!	Definitely not willing	No
419	Female	65	Married	Bachelor	30000-40000	1	Urban	Poor	No	No	Yes	Yes	Fair	Fair	Fair	No	Yes	No	Not sure	Not sure	Not sure	Disagree	Not sure	Not sure	Not sure	Not sure	Not sure	Not sure	Not sure	Not sure	Not sure	Not sure	Not sure	Not sure	Not sure	Not sure	Not sure	Accept the vaccine as soon as possible	Emergency vaccination	Domestically manufactured	Definitely willing	No
420	Male	26	Single	Intermediate or below	< 20000	o	Urban	Fair	Yes	No	No	No	Very large	Very large	Large	Yes	Yes	No	Not sure	Disagree	Disagree	Strongly disagree	Not sure	Not sure	Not sure	Not sure	Not sure	Not sure	Not sure	Disagree	Not sure	Disagree	Disagree	Not sure	Strongly disagree	Not sure	Not sure	#NULL!	#NULL!	#NULL!	Not sure	Yes
421	Female	28	Single	Bachelor	30000-40000	o	Urban	Poor	Yes	No	No	Yes	Fair	Fair	Vey small	Yes	No	Yes	Not sure	Not sure	Not sure	Disagree	Not sure	Not sure	Not sure	Not sure	Not sure	Not sure	Strongly disagree	Strongly disagree	Strongly disagree	Strongly disagree	Strongly disagree	Not sure	Strongly disagree	Strongly disagree	Strongly disagree	#NULL!	#NULL!	#NULL!	Definitely not willing	No
422	Female	26	Single	Bachelor	> 40000	o	Urban	Poor	No	No	No	No	Fair	Fair	Fair	Yes	Yes	No	Not sure	Not sure	Not sure	Strongly disagree	Not sure	Not sure	Not sure	Agree	Not sure	Not sure	Agree	Not sure	Not sure	Not sure	Not sure	Not sure	Not sure	Agree	Agree	Delay vaccination until I confirmed the vaccine safety	Both are acceptable	Both are acceptable	Definitely willing	Yes
423	Male	36	Single	Intermediate or below	30000-40000	o	Urban	Good	No	No	No	No	Fair	Fair	Fair	Yes	Yes	No	Agree	Agree	Agree	Strongly disagree	Not sure	Not sure	Not sure	Agree	Not sure	Not sure	Agree	Agree	Not sure	Agree	Not sure	Agree	Agree	Strongly agree	Strongly agree	Delay vaccination until I confirmed the vaccine safety	Both are acceptable	Both are acceptable	Definitely willing	No
424	Male	28	Single	Bachelor	< 20000	o	Rural	Good	No	No	No	No	Vey small	Vey small	Vey small	No	Yes	No	Not sure	Not sure	Not sure	Not sure	Not sure	Not sure	Not sure	Agree	Not sure	Not sure	Strongly disagree	Strongly disagree	Strongly disagree	Not sure	Not sure	Not sure	Not sure	Disagree	Disagree	Accept the vaccine as soon as possible	Emergency vaccination	Imported	Probably willing	Yes
425	Female	20	Single	Bachelor	< 20000	o	Urban	Fair	No	No	Yes	No	Large	Large	Fair	Yes	Yes	Yes	Not sure	Disagree	Not sure	Disagree	Not sure	Not sure	Not sure	Not sure	Not sure	Agree	Not sure	Not sure	Not sure	Not sure	Not sure	Not sure	Strongly agree	Strongly agree	Strongly agree	Delay vaccination until I confirmed the vaccine safety	Both are acceptable	Imported	Probably willing	Yes
426	Female	26	Single	Bachelor	> 40000	1	Urban	Fair	No	No	No	No	Fair	Fair	Small	No	Yes	No	Agree	Agree	Disagree	Disagree	Not sure	Not sure	Not sure	Not sure	Not sure	Agree	Disagree	Disagree	Agree	Agree	Agree	Agree	Agree	Strongly agree	Strongly agree	#NULL!	#NULL!	#NULL!	Not sure	Yes
427	Female	26	Single	Bachelor	> 40000	o	Urban	Fair	No	No	No	No	Large	Large	Large	No	Yes	No	Agree	Not sure	Not sure	Disagree	Not sure	Not sure	Not sure	Not sure	Not sure	Agree	Strongly disagree	Strongly disagree	Agree	Strongly agree	Strongly agree	Agree	Strongly agree	Strongly agree	Strongly agree	#NULL!	#NULL!	#NULL!	Probably not willing	Yes
428	Female	38	Married	Intermediate or below	< 20000	>= 2	Urban	Poor	Yes	No	No	No	Very large	Very large	Very large	Yes	Yes	No	Not sure	Not sure	Not sure	Disagree	Not sure	Not sure	Not sure	Not sure	Not sure	Agree	Not sure	Not sure	Not sure	Not sure	Disagree	Disagree	Agree	Agree	Not sure	Delay vaccination until I confirmed the vaccine safety	Routine immunization	Both are acceptable	Probably willing	Yes
429	Male	38	Married	Intermediate or below	< 20000	1	Rural	Fair	Yes	No	No	No	Large	Very large	Very large	Yes	Yes	No	Disagree	Not sure	Not sure	Disagree	Not sure	Not sure	Not sure	Not sure	Not sure	Agree	Disagree	Not sure	Not sure	Not sure	Not sure	Not sure	Disagree	Agree	Not sure	Delay vaccination until I confirmed the vaccine safety	Both are acceptable	Both are acceptable	Probably willing	Yes
430	Female	38	Married	Intermediate or below	< 20000	1	Urban	Fair	Yes	No	No	No	Large	Very large	Large	Yes	Yes	No	Not sure	Not sure	Not sure	Disagree	Not sure	Not sure	Not sure	Not sure	Not sure	Agree	Not sure	Not sure	Disagree	Agree	Agree	Not sure	Not sure	Agree	Not sure	#NULL!	#NULL!	#NULL!	Not sure	Yes
431	Male	38	Married	Intermediate or below	< 20000	o	Urban	Fair	Yes	No	No	No	Large	Large	Very large	Yes	Yes	No	Not sure	Disagree	Agree	Not sure	Not sure	Not sure	Not sure	Not sure	Not sure	Agree	Not sure	Disagree	Not sure	Not sure	Not sure	Not sure	Not sure	Not sure	Not sure	Delay vaccination until I confirmed the vaccine safety	Both are acceptable	Both are acceptable	Probably willing	Yes
432	Female	33	Single	Bachelor	< 20000	1	Rural	Poor	No	Yes	No	No	Large	Large	Large	Yes	Yes	No	Not sure	Not sure	Not sure	Not sure	Not sure	Not sure	Not sure	Not sure	Not sure	Agree	Not sure	Not sure	Not sure	Not sure	Not sure	Not sure	Not sure	Agree	Agree	Delay vaccination until I confirmed the vaccine safety	Both are acceptable	Domestically manufactured	Probably willing	Yes
433	Female	24	Single	Bachelor	> 40000	o	Urban	Fair	No	No	No	No	Large	Large	Large	Yes	Yes	No	Not sure	Not sure	Not sure	Not sure	Not sure	Not sure	Not sure	Not sure	Not sure	Agree	Not sure	Not sure	Not sure	Agree	Agree	Agree	Agree	Agree	Agree	#NULL!	#NULL!	#NULL!	Not sure	Yes
434	Female	34	Married	Intermediate or below	> 40000	>= 2	Urban	Fair	No	Yes	No	No	Vey small	Vey small	Fair	No	No	No	Disagree	Disagree	Disagree	Disagree	Not sure	Not sure	Not sure	Agree	Not sure	Agree	Not sure	Not sure	Not sure	Agree	Agree	Agree	Agree	Agree	Not sure	#NULL!	#NULL!	#NULL!	Not sure	No
435	Female	29	Single	Bachelor	> 40000	o	Urban	Good	No	Yes	Yes	Yes	Large	Large	Large	Yes	Yes	No	Disagree	Strongly disagree	Agree	Disagree	Not sure	Not sure	Not sure	Agree	Not sure	Agree	Not sure	Not sure	Agree	Agree	Agree	Agree	Agree	Agree	Agree	Delay vaccination until I confirmed the vaccine safety	Both are acceptable	Imported	Probably willing	Yes
436	Male	26	Single	Bachelor	30000-40000	1	Urban	Very good	No	Yes	Yes	Yes	Large	Large	Fair	Yes	Yes	No	Not sure	Agree	Not sure	Not sure	Not sure	Not sure	Not sure	Agree	Not sure	Agree	Disagree	Agree	Agree	Agree	Agree	Agree	Agree	Not sure	Not sure	Accept the vaccine as soon as possible	Both are acceptable	Both are acceptable	Definitely willing	Yes
437	Female	38	Married	Intermediate or below	< 20000	>= 2	Urban	Good	Yes	No	No	No	Very large	Very large	Very large	Yes	Yes	No	Agree	Not sure	Not sure	Strongly disagree	Not sure	Not sure	Not sure	Agree	Not sure	Agree	Not sure	Not sure	Not sure	Not sure	Not sure	Not sure	Disagree	Agree	Not sure	Delay vaccination until I confirmed the vaccine safety	Emergency vaccination	Both are acceptable	Probably willing	Yes
438	Male	59	Single	Master's and above	> 40000	1	Urban	Good	No	No	No	No	Large	Small	Very large	No	Yes	No	Agree	Agree	Agree	Not sure	Not sure	Not sure	Not sure	Agree	Not sure	Agree	Disagree	Not sure	Disagree	Not sure	Not sure	Strongly disagree	Disagree	Strongly disagree	Not sure	Accept the vaccine as soon as possible	Emergency vaccination	Both are acceptable	Probably willing	Yes
439	Male	63	Married	Bachelor	< 20000	o	Urban	Poor	No	No	No	No	Large	Very large	Very large	Yes	Yes	No	Strongly disagree	Not sure	Not sure	Disagree	Not sure	Not sure	Not sure	Agree	Not sure	Agree	Disagree	Disagree	Disagree	Disagree	Disagree	Disagree	Disagree	Not sure	Not sure	Delay vaccination until I confirmed the vaccine safety	Both are acceptable	Both are acceptable	Probably willing	No
440	Female	34	Single	Bachelor	30000-40000	o	Rural	Good	No	No	No	Yes	Large	Large	Small	Yes	Yes	No	Strongly disagree	Strongly disagree	Strongly disagree	Strongly disagree	Not sure	Not sure	Not sure	Not sure	Not sure	Strongly agree	Agree	Agree	Agree	Strongly agree	Strongly agree	Strongly agree	Strongly agree	Strongly agree	Not sure	#NULL!	#NULL!	#NULL!	Not sure	Yes
441	Male	36	Married	Bachelor	20000-30000	>= 2	Urban	Poor	Yes	No	No	No	Very large	Very large	Very large	Yes	Yes	No	Disagree	Disagree	Not sure	Disagree	Not sure	Not sure	Not sure	Strongly disagree	Agree	Strongly disagree	Not sure	Not sure	Not sure	Not sure	Not sure	Not sure	Not sure	Not sure	Not sure	#NULL!	#NULL!	#NULL!	Not sure	Yes
442	Female	29	Single	Bachelor	> 40000	o	Urban	Poor	No	No	No	No	Large	Very large	Fair	Yes	Yes	No	Not sure	Strongly disagree	Disagree	Strongly disagree	Not sure	Not sure	Not sure	Disagree	Agree	Disagree	Agree	Agree	Agree	Agree	Agree	Disagree	Strongly agree	Agree	Agree	Accept the vaccine as soon as possible	Both are acceptable	Both are acceptable	Definitely willing	Yes
443	Female	27	Single	Bachelor	30000-40000	o	Urban	Fair	No	No	No	No	Small	Large	Small	No	No	No	Not sure	Disagree	Not sure	Disagree	Not sure	Not sure	Not sure	Agree	Agree	Disagree	Disagree	Disagree	Agree	Not sure	Not sure	Disagree	Agree	Not sure	Not sure	#NULL!	#NULL!	#NULL!	Probably not willing	No
444	Male	36	Single	Bachelor	< 20000	o	Urban	Good	No	No	No	No	Large	Fair	Small	Yes	Yes	No	Not sure	Not sure	Not sure	Disagree	Not sure	Not sure	Not sure	Disagree	Agree	Not sure	Disagree	Agree	Not sure	Disagree	Agree	Not sure	Not sure	Not sure	Not sure	Accept the vaccine as soon as possible	Routine immunization	Both are acceptable	Definitely willing	Yes
445	Male	36	Single	Bachelor	< 20000	o	Urban	Fair	No	No	No	No	Large	Fair	Fair	Yes	Yes	No	Not sure	Not sure	Disagree	Agree	Not sure	Not sure	Not sure	Disagree	Agree	Not sure	Not sure	Not sure	Not sure	Disagree	Agree	Disagree	Agree	Not sure	Not sure	Accept the vaccine as soon as possible	Routine immunization	Both are acceptable	Definitely willing	Yes
446	Male	25	Single	Bachelor	> 40000	o	Urban	Good	No	No	No	No	Large	Large	Fair	Yes	Yes	No	Not sure	Disagree	Agree	Disagree	Not sure	Not sure	Not sure	Agree	Agree	Not sure	Not sure	Not sure	Agree	Not sure	Not sure	Strongly disagree	Agree	Agree	Disagree	#NULL!	#NULL!	#NULL!	Definitely not willing	Yes
447	Male	34	Single	Intermediate or below	< 20000	1	Urban	Poor	No	No	No	No	Fair	Vey small	Fair	No	Yes	No	Agree	Agree	Agree	Agree	Not sure	Not sure	Not sure	Agree	Agree	Not sure	Not sure	Not sure	Agree	Agree	Agree	Agree	Agree	Disagree	Disagree	#NULL!	#NULL!	#NULL!	Definitely not willing	No
448	Female	37	Single	Bachelor	< 20000	o	Urban	Poor	No	No	No	No	Vey small	Vey small	Vey small	Yes	Yes	Yes	Not sure	Not sure	Not sure	Not sure	Not sure	Not sure	Not sure	Agree	Agree	Not sure	Not sure	Not sure	Not sure	Not sure	Not sure	Not sure	Not sure	Agree	Agree	Delay vaccination until I confirmed the vaccine safety	Both are acceptable	Both are acceptable	Probably willing	Yes
449	Female	36	Single	Intermediate or below	20000-30000	o	Urban	Fair	No	No	No	No	Large	Large	Large	Yes	Yes	No	Strongly disagree	Not sure	Not sure	Disagree	Not sure	Not sure	Not sure	Agree	Agree	Not sure	Not sure	Not sure	Not sure	Not sure	Not sure	Not sure	Not sure	Not sure	Not sure	Delay vaccination until I confirmed the vaccine safety	Both are acceptable	Domestically manufactured	Definitely willing	Yes
450	Female	25	Married	Intermediate or below	< 20000	o	Rural	Fair	No	No	No	No	Fair	Large	Large	No	Yes	No	Strongly agree	Strongly agree	Strongly agree	Agree	Not sure	Not sure	Not sure	Agree	Agree	Not sure	Not sure	Not sure	Not sure	Agree	Agree	Agree	Strongly agree	Strongly agree	Strongly agree	Delay vaccination until I confirmed the vaccine safety	Routine immunization	Both are acceptable	Probably willing	No
451	Male	26	Married	Master's and above	> 40000	>= 2	Urban	Fair	Yes	No	No	No	Fair	Fair	Fair	No	Yes	No	Not sure	Agree	Agree	Agree	Not sure	Not sure	Not sure	Agree	Agree	Not sure	Disagree	Disagree	Agree	Agree	Agree	Not sure	Agree	Agree	Not sure	#NULL!	#NULL!	#NULL!	Probably not willing	No
452	Female	34	Divorced	Bachelor	30000-40000	o	Urban	Fair	Yes	No	No	No	Large	Large	Large	Yes	No	Yes	Not sure	Not sure	Not sure	Not sure	Not sure	Not sure	Not sure	Not sure	Agree	Agree	Not sure	Not sure	Agree	Agree	Agree	Agree	Agree	Not sure	Not sure	#NULL!	#NULL!	#NULL!	Definitely not willing	No
453	Male	26	Single	Bachelor	30000-40000	o	Urban	Fair	Yes	No	No	No	Small	Fair	Small	No	Yes	No	Agree	Disagree	Disagree	Disagree	Not sure	Not sure	Not sure	Not sure	Agree	Agree	Disagree	Disagree	Agree	Agree	Agree	Not sure	Strongly agree	Strongly agree	Strongly agree	#NULL!	#NULL!	#NULL!	Not sure	Yes
454	Female	34	Single	Bachelor	30000-40000	o	Urban	Fair	No	No	No	No	Fair	Large	Large	Yes	Yes	Yes	Disagree	Disagree	Disagree	Disagree	Not sure	Not sure	Not sure	Not sure	Agree	Agree	Agree	Agree	Agree	Agree	Agree	Agree	Agree	Agree	Agree	Accept the vaccine as soon as possible	Routine immunization	Domestically manufactured	Probably willing	Yes
455	Male	25	Single	Bachelor	30000-40000	1	Urban	Poor	No	No	No	No	Very large	Very large	Very large	Yes	Yes	No	Not sure	Agree	Strongly agree	Disagree	Not sure	Not sure	Not sure	Agree	Agree	Agree	Agree	Agree	Not sure	Not sure	Not sure	Agree	Strongly agree	Strongly agree	Strongly agree	Delay vaccination until I confirmed the vaccine safety	Emergency vaccination	Domestically manufactured	Probably willing	No
456	Male	20	Single	Bachelor	> 40000	o	Urban	Poor	Yes	No	No	No	Fair	Small	Fair	Yes	Yes	No	Agree	Not sure	Not sure	Disagree	Not sure	Not sure	Not sure	Agree	Agree	Agree	Not sure	Agree	Not sure	Agree	Agree	Strongly agree	Strongly agree	Agree	Not sure	Delay vaccination until I confirmed the vaccine safety	Both are acceptable	Imported	Probably willing	Yes
457	Female	34	Married	Intermediate or below	> 40000	>= 2	Rural	Poor	Yes	No	No	No	Vey small	Vey small	Vey small	Yes	No	No	Not sure	Not sure	Not sure	Not sure	Not sure	Not sure	Not sure	Agree	Agree	Agree	Disagree	Disagree	Agree	Agree	Agree	Agree	Agree	Not sure	Not sure	#NULL!	#NULL!	#NULL!	Not sure	No
458	Male	26	Married	Intermediate or below	> 40000	1	Urban	Poor	Yes	No	No	Yes	Fair	Fair	Fair	No	Yes	No	Agree	Disagree	Disagree	Disagree	Not sure	Not sure	Not sure	Agree	Agree	Agree	Disagree	Disagree	Strongly agree	Strongly agree	Strongly agree	Agree	Strongly agree	Strongly agree	Strongly agree	#NULL!	#NULL!	#NULL!	Probably not willing	No
459	Female	26	Married	Intermediate or below	30000-40000	o	Rural	Very poor	Yes	No	No	No	Vey small	Vey small	Vey small	No	Yes	Yes	Agree	Agree	Agree	Agree	Not sure	Not sure	Not sure	Agree	Agree	Agree	Disagree	Disagree	Agree	Agree	Agree	Agree	Agree	Not sure	Disagree	#NULL!	#NULL!	#NULL!	Definitely not willing	No
460	Female	22	Single	Bachelor	> 40000	o	Urban	Fair	Yes	No	No	No	Very large	Large	Large	Yes	Yes	No	Strongly disagree	Strongly disagree	Disagree	Strongly disagree	Not sure	Not sure	Not sure	Agree	Agree	Agree	Agree	Strongly agree	Strongly agree	Agree	Agree	Not sure	Strongly agree	Not sure	Not sure	#NULL!	#NULL!	#NULL!	Not sure	Yes
461	Female	38	Married	Intermediate or below	< 20000	1	Urban	Fair	Yes	No	No	No	Large	Small	Large	Yes	Yes	No	Disagree	Not sure	Not sure	Agree	Not sure	Not sure	Not sure	Agree	Agree	Strongly agree	Not sure	Not sure	Agree	Not sure	Agree	Not sure	Not sure	Agree	Disagree	#NULL!	#NULL!	#NULL!	Not sure	Yes
462	Male	20	Single	Bachelor	> 40000	o	Urban	Very poor	Yes	Yes	Yes	Yes	Very large	Very large	Very large	Yes	Yes	Yes	Agree	Agree	Agree	Strongly disagree	Not sure	Not sure	Not sure	Agree	Strongly agree	Not sure	Agree	Strongly agree	Strongly agree	Strongly agree	Strongly agree	Strongly agree	Strongly agree	Agree	Agree	Accept the vaccine as soon as possible	Routine immunization	Imported	Definitely willing	No
463	Male	20	Single	Bachelor	> 40000	o	Urban	Poor	Yes	Yes	Yes	Yes	Very large	Very large	Very large	Yes	Yes	No	Agree	Agree	Strongly disagree	Agree	Not sure	Not sure	Not sure	Agree	Strongly agree	Agree	Agree	Agree	Strongly agree	Agree	Agree	Agree	Agree	Agree	Strongly disagree	Accept the vaccine as soon as possible	Routine immunization	Imported	Definitely willing	No
464	Male	20	Single	Bachelor	> 40000	o	Urban	Very poor	Yes	Yes	Yes	Yes	Very large	Very large	Very large	Yes	Yes	Yes	Agree	Agree	Agree	Strongly disagree	Not sure	Not sure	Not sure	Agree	Strongly agree	Agree	Agree	Agree	Agree	Agree	Strongly agree	Agree	Strongly agree	Agree	Strongly disagree	Accept the vaccine as soon as possible	Routine immunization	Imported	Definitely willing	No
465	Female	22	Single	Intermediate or below	< 20000	>= 2	Rural	Poor	No	No	No	No	Large	Large	Large	Yes	Yes	No	Not sure	Not sure	Not sure	Not sure	Not sure	Not sure	Not sure	Strongly agree	Strongly agree	Strongly agree	Agree	Agree	Agree	Agree	Agree	Agree	Agree	Agree	Agree	#NULL!	#NULL!	#NULL!	Not sure	Yes
466	Male	26	Married	Bachelor	> 40000	1	Urban	Fair	Yes	No	No	No	Small	Small	Fair	Yes	Yes	No	Disagree	Disagree	Disagree	Disagree	Not sure	Not sure	Agree	Disagree	Disagree	Disagree	Agree	Not sure	Not sure	Agree	Agree	Disagree	Strongly agree	Strongly agree	Agree	Delay vaccination until I confirmed the vaccine safety	Routine immunization	Domestically manufactured	Probably willing	Yes
467	Male	27	Single	Bachelor	30000-40000	>= 2	Urban	Poor	No	No	No	No	Fair	Large	Large	Yes	Yes	No	Not sure	Disagree	Disagree	Disagree	Not sure	Not sure	Agree	Not sure	Not sure	Disagree	Agree	Agree	Agree	Agree	Agree	Agree	Agree	Strongly agree	Strongly agree	#NULL!	#NULL!	#NULL!	Not sure	Yes
468	Male	32	Single	Bachelor	20000-30000	o	Urban	Good	No	No	No	No	Fair	Fair	Fair	Yes	Yes	No	Disagree	Disagree	Disagree	Disagree	Not sure	Not sure	Agree	Agree	Not sure	Disagree	Not sure	Not sure	Not sure	Not sure	Not sure	Not sure	Not sure	Agree	Agree	Delay vaccination until I confirmed the vaccine safety	Both are acceptable	Imported	Probably willing	Yes
469	Male	25	Single	Bachelor	> 40000	o	Urban	Fair	No	No	No	No	Small	Vey small	Vey small	Yes	Yes	No	Strongly disagree	Strongly disagree	Disagree	Strongly disagree	Not sure	Not sure	Agree	Not sure	Not sure	Not sure	Agree	Agree	Disagree	Disagree	Agree	Disagree	Agree	Strongly agree	Not sure	Delay vaccination until I confirmed the vaccine safety	Both are acceptable	Imported	Probably willing	Yes
470	Female	57	Single	Master's and above	> 40000	1	Urban	Poor	Yes	No	No	No	Large	Fair	Large	Yes	Yes	No	Not sure	Not sure	Not sure	Not sure	Not sure	Not sure	Agree	Disagree	Agree	Not sure	Agree	Agree	Disagree	Agree	Agree	Not sure	Disagree	Agree	Agree	Accept the vaccine as soon as possible	Emergency vaccination	Both are acceptable	Definitely willing	No
471	Male	28	Married	Master's and above	> 40000	>= 2	Urban	Very good	Yes	Yes	Yes	No	Large	Large	Small	Yes	Yes	No	Agree	Agree	Not sure	Not sure	Not sure	Not sure	Agree	Not sure	Agree	Not sure	Agree	Agree	Agree	Agree	Agree	Agree	Agree	Agree	Agree	Accept the vaccine as soon as possible	Emergency vaccination	Both are acceptable	Definitely willing	Yes
472	Female	34	Married	Bachelor	30000-40000	o	Urban	Fair	Yes	No	No	No	Fair	Fair	Large	No	Yes	Yes	Disagree	Disagree	Disagree	Disagree	Not sure	Not sure	Agree	Agree	Agree	Not sure	Not sure	Not sure	Agree	Agree	Agree	Agree	Agree	Not sure	Not sure	#NULL!	#NULL!	#NULL!	Not sure	Yes
473	Male	36	Married	Bachelor	> 40000	1	Urban	Good	No	No	No	No	Fair	Fair	Fair	Yes	Yes	No	Not sure	Not sure	Not sure	Not sure	Not sure	Not sure	Agree	Agree	Agree	Agree	Not sure	Disagree	Disagree	Not sure	Not sure	Not sure	Not sure	Agree	Agree	Accept the vaccine as soon as possible	Routine immunization	Both are acceptable	Definitely willing	Yes
474	Male	34	Married	Master's and above	30000-40000	1	Urban	Fair	No	Yes	Yes	Yes	Large	Large	Large	Yes	Yes	No	Disagree	Disagree	Disagree	Disagree	Not sure	Not sure	Agree	Agree	Agree	Agree	Agree	Agree	Agree	Agree	Agree	Agree	Agree	Agree	Not sure	Delay vaccination until I confirmed the vaccine safety	Emergency vaccination	Domestically manufactured	Probably willing	Yes
475	Female	38	Married	Master's and above	30000-40000	1	Urban	Good	No	Yes	Yes	Yes	Large	Very large	Large	No	Yes	No	Disagree	Disagree	Disagree	Strongly disagree	Not sure	Not sure	Agree	Strongly agree	Agree	Agree	Agree	Strongly agree	Agree	Strongly agree	Not sure	Disagree	Not sure	Agree	Strongly agree	Delay vaccination until I confirmed the vaccine safety	Both are acceptable	Both are acceptable	Probably willing	No
476	Female	25	Single	Master's and above	30000-40000	o	Urban	Very poor	Yes	No	No	No	Fair	Large	Fair	Yes	Yes	Yes	Disagree	Disagree	Not sure	Disagree	Not sure	Not sure	Agree	Agree	Strongly agree	Agree	Not sure	Not sure	Agree	Agree	Agree	Agree	Not sure	Agree	Agree	#NULL!	#NULL!	#NULL!	Not sure	Yes
477	Female	33	Married	Intermediate or below	< 20000	>= 2	Urban	Poor	Yes	No	No	No	Very large	Large	Large	Yes	Yes	No	Not sure	Disagree	Disagree	Disagree	Not sure	Not sure	Strongly agree	Agree	Strongly agree	Agree	Agree	Not sure	Not sure	Agree	Not sure	Disagree	Not sure	Not sure	Not sure	#NULL!	#NULL!	#NULL!	Not sure	No
478	Female	36	Married	Bachelor	> 40000	o	Urban	Poor	No	No	No	No	Fair	Fair	Fair	Yes	Yes	No	Agree	Agree	Agree	Not sure	Not sure	Not sure	Strongly agree	Strongly agree	Strongly agree	Strongly agree	Not sure	Not sure	Agree	Agree	Agree	Agree	Agree	Strongly agree	Strongly agree	#NULL!	#NULL!	#NULL!	Not sure	No
479	Female	34	Single	Bachelor	30000-40000	1	Urban	Fair	No	Yes	No	No	Fair	Very large	Small	Yes	Yes	No	Not sure	Disagree	Agree	Strongly disagree	Not sure	Agree	Strongly disagree	Strongly agree	Strongly agree	Agree	Agree	Agree	Agree	Agree	Agree	Not sure	Strongly agree	Strongly agree	Strongly agree	Delay vaccination until I confirmed the vaccine safety	Both are acceptable	Both are acceptable	Probably willing	No
480	Female	36	Single	Intermediate or below	20000-30000	>= 2	Urban	Fair	No	No	No	No	Fair	Fair	Large	Yes	Yes	No	Disagree	Not sure	Not sure	Disagree	Not sure	Agree	Disagree	Agree	Disagree	Strongly disagree	Agree	Agree	Not sure	Agree	Agree	Strongly agree	Strongly agree	Strongly agree	Strongly agree	Delay vaccination until I confirmed the vaccine safety	Both are acceptable	Both are acceptable	Definitely willing	No
481	Male	22	Married	Master's and above	20000-30000	1	Urban	Fair	No	No	No	No	Very large	Very large	Large	Yes	Yes	No	Agree	Strongly agree	Not sure	Not sure	Not sure	Agree	Disagree	Agree	Disagree	Disagree	Not sure	Agree	Not sure	Agree	Agree	Agree	Agree	Agree	Agree	Accept the vaccine as soon as possible	Emergency vaccination	Imported	Probably willing	Yes
482	Male	36	Single	Intermediate or below	< 20000	1	Urban	Fair	No	No	No	No	Very large	Very large	Very large	Yes	Yes	No	Strongly disagree	Disagree	Disagree	Strongly disagree	Not sure	Agree	Disagree	Disagree	Not sure	Disagree	Agree	Agree	Agree	Not sure	Not sure	Agree	Agree	Strongly agree	Agree	Delay vaccination until I confirmed the vaccine safety	Both are acceptable	Both are acceptable	Definitely willing	Yes
483	Male	31	Single	Bachelor	< 20000	1	Urban	Good	No	No	No	No	Small	Large	Vey small	Yes	Yes	No	Not sure	Not sure	Not sure	Disagree	Not sure	Agree	Disagree	Not sure	Not sure	Disagree	Not sure	Not sure	Not sure	Not sure	Not sure	Not sure	Not sure	Agree	Agree	Delay vaccination until I confirmed the vaccine safety	Emergency vaccination	Both are acceptable	Probably willing	No
484	Female	40	Single	Bachelor	< 20000	>= 2	Urban	Poor	No	No	No	No	Fair	Fair	Small	Yes	Yes	No	Not sure	Disagree	Not sure	Disagree	Not sure	Agree	Disagree	Agree	Not sure	Disagree	Not sure	Not sure	Not sure	Agree	Agree	Not sure	Agree	Agree	Agree	#NULL!	#NULL!	#NULL!	Not sure	Yes
485	Female	38	Married	Intermediate or below	< 20000	>= 2	Urban	Fair	Yes	No	No	No	Very large	Very large	Very large	Yes	Yes	No	Not sure	Not sure	Disagree	Not sure	Not sure	Agree	Disagree	Agree	Not sure	Not sure	Not sure	Not sure	Not sure	Not sure	Agree	Agree	Disagree	Agree	Not sure	#NULL!	#NULL!	#NULL!	Not sure	Yes
486	Female	20	Single	Bachelor	30000-40000	o	Urban	Fair	No	No	No	No	Fair	Large	Fair	No	No	No	Agree	Not sure	Agree	Disagree	Not sure	Agree	Disagree	Disagree	Not sure	Agree	Disagree	Disagree	Strongly agree	Agree	Agree	Not sure	Agree	Not sure	Not sure	#NULL!	#NULL!	#NULL!	Definitely not willing	No
487	Female	52	Married	Bachelor	20000-30000	1	Urban	Fair	No	No	No	Yes	Large	Large	Fair	Yes	Yes	No	Disagree	Not sure	Not sure	Strongly disagree	Not sure	Agree	Disagree	Disagree	Not sure	Agree	Not sure	Disagree	Agree	Agree	Agree	Disagree	Agree	Strongly agree	Strongly agree	Accept the vaccine as soon as possible	Emergency vaccination	Imported	Definitely willing	Yes
488	Female	44	Married	Intermediate or below	30000-40000	>= 2	Urban	Good	No	No	No	No	Fair	Large	Large	Yes	Yes	No	Disagree	Agree	Disagree	Strongly disagree	Not sure	Agree	Disagree	Disagree	Not sure	Agree	Agree	Agree	Disagree	Agree	Agree	Strongly agree	Strongly agree	Agree	Strongly agree	Delay vaccination until I confirmed the vaccine safety	Emergency vaccination	Both are acceptable	Definitely willing	Yes
489	Female	32	Married	Master's and above	20000-30000	o	Urban	Poor	No	No	No	No	Large	Large	Large	Yes	Yes	No	Agree	Agree	Agree	Disagree	Not sure	Agree	Disagree	Not sure	Not sure	Agree	Agree	Agree	Agree	Agree	Agree	Disagree	Agree	Agree	Agree	Delay vaccination until I confirmed the vaccine safety	Both are acceptable	Both are acceptable	Definitely willing	Yes
490	Female	19	Married	Bachelor	30000-40000	1	Rural	Fair	No	No	No	No	Fair	Large	Large	Yes	Yes	No	Agree	Disagree	Disagree	Disagree	Not sure	Agree	Disagree	Not sure	Not sure	Agree	Agree	Agree	Disagree	Disagree	Not sure	Agree	Disagree	Agree	Agree	Accept the vaccine as soon as possible	Emergency vaccination	Both are acceptable	Definitely willing	Yes
491	Female	38	Married	Intermediate or below	30000-40000	1	Rural	Fair	No	No	No	No	Fair	Small	Fair	Yes	Yes	No	Agree	Agree	Agree	Not sure	Not sure	Agree	Disagree	Agree	Not sure	Agree	Agree	Not sure	Not sure	Agree	Agree	Agree	Agree	Agree	Agree	Delay vaccination until I confirmed the vaccine safety	Both are acceptable	Both are acceptable	Probably willing	Yes
492	Male	27	Single	Bachelor	> 40000	o	Urban	Fair	No	No	No	No	Small	Large	Large	Yes	Yes	No	Agree	Not sure	Disagree	Disagree	Not sure	Agree	Disagree	Agree	Not sure	Agree	Agree	Agree	Agree	Agree	Agree	Agree	Agree	Strongly agree	Strongly agree	#NULL!	#NULL!	#NULL!	Definitely not willing	Yes
493	Female	21	Married	Intermediate or below	> 40000	1	Urban	Fair	No	No	No	No	Large	Large	Small	Yes	Yes	No	Not sure	Agree	Not sure	Strongly agree	Not sure	Agree	Disagree	Not sure	Agree	Disagree	Agree	Not sure	Not sure	Strongly agree	Not sure	Agree	Strongly agree	Agree	Not sure	Delay vaccination until I confirmed the vaccine safety	Routine immunization	Imported	Probably willing	Yes
494	Female	38	Married	Bachelor	30000-40000	1	Urban	Good	Yes	Yes	No	Yes	Fair	Fair	Large	No	Yes	No	Disagree	Not sure	Agree	Agree	Not sure	Agree	Disagree	Agree	Agree	Disagree	Disagree	Disagree	Not sure	Agree	Strongly agree	Strongly agree	Agree	Strongly agree	Strongly disagree	Delay vaccination until I confirmed the vaccine safety	Routine immunization	Imported	Probably willing	Yes
495	Female	38	Married	Bachelor	< 20000	1	Rural	Good	Yes	Yes	No	Yes	Very large	Very large	Large	Yes	Yes	No	Disagree	Strongly disagree	Disagree	Strongly disagree	Not sure	Agree	Disagree	Agree	Agree	Not sure	Disagree	Agree	Agree	Strongly agree	Disagree	Not sure	Strongly agree	Strongly agree	Agree	Delay vaccination until I confirmed the vaccine safety	Both are acceptable	Both are acceptable	Probably willing	No
496	Male	48	Married	Bachelor	< 20000	o	Urban	Fair	No	No	No	No	Very large	Very large	Very large	No	Yes	No	Agree	Agree	Agree	Not sure	Not sure	Agree	Disagree	Not sure	Agree	Agree	Not sure	Not sure	Agree	Agree	Agree	Agree	Strongly agree	Strongly agree	Strongly agree	Delay vaccination until I confirmed the vaccine safety	Both are acceptable	Imported	Probably willing	Yes
497	Female	30	Single	Master's and above	30000-40000	o	Urban	Poor	No	No	No	Yes	Vey small	Large	Fair	Yes	Yes	No	Agree	Agree	Agree	Disagree	Not sure	Agree	Disagree	Not sure	Agree	Agree	Strongly disagree	Disagree	Disagree	Disagree	Not sure	Not sure	Disagree	Not sure	Not sure	Delay vaccination until I confirmed the vaccine safety	Both are acceptable	Domestically manufactured	Definitely willing	Yes
498	Female	50	Married	Bachelor	30000-40000	o	Rural	Poor	Yes	No	No	No	Fair	Large	Large	Yes	Yes	No	Agree	Not sure	Agree	Not sure	Not sure	Agree	Disagree	Not sure	Agree	Agree	Not sure	Not sure	Agree	Disagree	Disagree	Not sure	Agree	Agree	Agree	#NULL!	#NULL!	#NULL!	Not sure	Yes
499	Male	22	Single	Intermediate or below	< 20000	1	Urban	Fair	No	No	No	No	Very large	Very large	Very large	Yes	Yes	No	Not sure	Not sure	Strongly disagree	Disagree	Not sure	Agree	Disagree	Agree	Agree	Agree	Not sure	Agree	Agree	Agree	Agree	Agree	Agree	Agree	Agree	Delay vaccination until I confirmed the vaccine safety	Both are acceptable	Both are acceptable	Definitely willing	Yes
500	Female	18	Single	Intermediate or below	30000-40000	o	Urban	Good	No	No	No	No	Large	Large	Very large	Yes	Yes	No	Agree	Disagree	Agree	Disagree	Not sure	Agree	Disagree	Agree	Agree	Agree	Agree	Agree	Agree	Agree	Agree	Agree	Agree	Agree	Agree	Accept the vaccine as soon as possible	Routine immunization	Both are acceptable	Definitely willing	No
501	Male	65	Married	Master's and above	30000-40000	1	Urban	Fair	No	No	No	No	Fair	Fair	Large	Yes	Yes	No	Agree	Disagree	Disagree	Disagree	Not sure	Agree	Disagree	Agree	Agree	Agree	Agree	Agree	Agree	Agree	Agree	Agree	Agree	Agree	Agree	Accept the vaccine as soon as possible	Emergency vaccination	Both are acceptable	Definitely willing	Yes
502	Male	38	Single	Bachelor	< 20000	>= 2	Rural	Fair	No	No	No	No	Small	Fair	Large	Yes	Yes	No	Disagree	Not sure	Disagree	Strongly disagree	Not sure	Agree	Disagree	Agree	Agree	Agree	Not sure	Agree	Agree	Agree	Agree	Agree	Agree	Agree	Disagree	#NULL!	#NULL!	#NULL!	Not sure	No
503	Male	20	Single	Bachelor	> 40000	o	Urban	Poor	No	No	No	No	Small	Very large	Fair	No	No	No	Disagree	Not sure	Strongly agree	Disagree	Not sure	Agree	Disagree	Not sure	Agree	Strongly agree	Not sure	Not sure	Disagree	Disagree	Agree	Agree	Not sure	Disagree	Agree	#NULL!	#NULL!	#NULL!	Not sure	Yes
504	Female	38	Married	Intermediate or below	< 20000	>= 2	Urban	Good	No	No	No	No	Very large	Fair	Fair	Yes	Yes	No	Agree	Agree	Agree	Disagree	Not sure	Agree	Disagree	Agree	Strongly agree	Agree	Not sure	Strongly agree	Agree	Agree	Agree	Agree	Strongly agree	Strongly agree	Strongly agree	Accept the vaccine as soon as possible	Emergency vaccination	Both are acceptable	Definitely willing	No
505	Male	26	Single	Bachelor	> 40000	o	Urban	Very poor	No	No	No	No	Small	Large	Fair	Yes	No	No	Disagree	Not sure	Disagree	Strongly disagree	Not sure	Agree	Not sure	Disagree	Strongly disagree	Not sure	Agree	Agree	Disagree	Disagree	Disagree	Disagree	Disagree	Agree	Disagree	Accept the vaccine as soon as possible	Both are acceptable	Imported	Definitely willing	Yes
506	Male	26	Single	Bachelor	> 40000	o	Urban	Poor	No	Yes	No	No	Large	Fair	Very large	Yes	Yes	No	Strongly disagree	Not sure	Agree	Strongly disagree	Not sure	Agree	Not sure	Disagree	Disagree	Disagree	Agree	Agree	Not sure	Agree	Agree	Agree	Strongly agree	Agree	Strongly agree	Delay vaccination until I confirmed the vaccine safety	Both are acceptable	Both are acceptable	Probably willing	Yes
507	Female	26	Married	Bachelor	30000-40000	o	Urban	Fair	No	No	No	Yes	Fair	Fair	Fair	Yes	Yes	No	Not sure	Not sure	Disagree	Disagree	Not sure	Agree	Not sure	Disagree	Disagree	Disagree	Not sure	Disagree	Agree	Agree	Agree	Not sure	Agree	Strongly agree	Not sure	#NULL!	#NULL!	#NULL!	Not sure	Yes
508	Female	26	Married	Bachelor	> 40000	o	Urban	Good	No	No	No	Yes	Small	Small	Small	No	Yes	No	Agree	Disagree	Disagree	Disagree	Not sure	Agree	Not sure	Disagree	Disagree	Disagree	Disagree	Disagree	Agree	Agree	Agree	Agree	Strongly agree	Strongly agree	Strongly agree	#NULL!	#NULL!	#NULL!	Not sure	Yes
509	Male	32	Single	Bachelor	30000-40000	o	Urban	Fair	No	No	No	No	Vey small	Very large	Very large	No	Yes	No	Not sure	Agree	Agree	Strongly disagree	Not sure	Agree	Not sure	Disagree	Disagree	Disagree	Not sure	Not sure	Agree	Agree	Agree	Strongly agree	Strongly agree	Strongly agree	Not sure	#NULL!	#NULL!	#NULL!	Not sure	Yes
510	Female	29	Single	Bachelor	> 40000	1	Urban	Fair	No	No	No	No	Very large	Large	Fair	Yes	Yes	No	Not sure	Not sure	Agree	Disagree	Not sure	Agree	Not sure	Strongly agree	Disagree	Disagree	Not sure	Agree	Not sure	Agree	Agree	Agree	Strongly agree	Agree	Agree	Delay vaccination until I confirmed the vaccine safety	Both are acceptable	Imported	Probably willing	Yes
511	Male	40	Married	Bachelor	20000-30000	1	Rural	Good	No	No	No	No	Fair	Large	Large	Yes	Yes	Yes	Agree	Agree	Agree	Disagree	Not sure	Agree	Not sure	Disagree	Disagree	Not sure	Agree	Agree	Not sure	Agree	Agree	Agree	Agree	Agree	Disagree	Delay vaccination until I confirmed the vaccine safety	Emergency vaccination	Imported	Definitely willing	Yes
512	Male	38	Married	Intermediate or below	30000-40000	1	Urban	Fair	No	Yes	No	No	Fair	Fair	Large	Yes	Yes	Yes	Agree	Agree	Not sure	Disagree	Not sure	Agree	Not sure	Disagree	Disagree	Not sure	Agree	Agree	Not sure	Disagree	Agree	Disagree	Agree	Agree	Strongly disagree	Delay vaccination until I confirmed the vaccine safety	Routine immunization	Imported	Definitely willing	Yes
513	Female	24	Single	Bachelor	> 40000	o	Urban	Fair	No	No	No	Yes	Very large	Very large	Very large	Yes	Yes	No	Disagree	Disagree	Disagree	Strongly disagree	Not sure	Agree	Not sure	Agree	Disagree	Not sure	Agree	Agree	Agree	Agree	Agree	Agree	Agree	Agree	Agree	Delay vaccination until I confirmed the vaccine safety	Emergency vaccination	Both are acceptable	Definitely willing	Yes
514	Male	26	Single	Bachelor	20000-30000	o	Urban	Good	No	Yes	Yes	Yes	Small	Fair	Large	Yes	Yes	No	Disagree	Disagree	Disagree	Disagree	Not sure	Agree	Not sure	Disagree	Disagree	Agree	Disagree	Disagree	Agree	Agree	Strongly agree	Not sure	Strongly agree	Strongly agree	Not sure	#NULL!	#NULL!	#NULL!	Not sure	Yes
515	Male	36	Single	Intermediate or below	> 40000	o	Urban	Very good	No	Yes	No	Yes	Large	Fair	Large	Yes	Yes	No	Disagree	Not sure	Agree	Strongly disagree	Not sure	Agree	Not sure	Not sure	Disagree	Agree	Agree	Strongly agree	Not sure	Agree	Agree	Strongly disagree	Disagree	Strongly agree	Agree	Accept the vaccine as soon as possible	Both are acceptable	Imported	Definitely willing	No
516	Female	21	Single	Bachelor	20000-30000	o	Urban	Poor	Yes	No	No	No	Small	Large	Vey small	Yes	Yes	No	Disagree	Not sure	Not sure	Disagree	Not sure	Agree	Not sure	Agree	Disagree	Agree	Agree	Agree	Agree	Agree	Agree	Agree	Agree	Agree	Not sure	Delay vaccination until I confirmed the vaccine safety	Both are acceptable	Both are acceptable	Probably willing	No
517	Female	27	Single	Bachelor	< 20000	o	Rural	Fair	No	No	No	No	Fair	Very large	Fair	Yes	Yes	No	Not sure	Not sure	Not sure	Strongly disagree	Not sure	Agree	Not sure	Not sure	Not sure	Disagree	Agree	Agree	Agree	Agree	Agree	Agree	Agree	Agree	Agree	Delay vaccination until I confirmed the vaccine safety	Both are acceptable	Both are acceptable	Definitely willing	Yes
518	Female	36	Single	Bachelor	20000-30000	1	Urban	Fair	No	No	No	No	Fair	Large	Large	Yes	Yes	No	Not sure	Not sure	Not sure	Strongly disagree	Not sure	Agree	Not sure	Not sure	Not sure	Disagree	Not sure	Agree	Not sure	Agree	Agree	Agree	Agree	Agree	Agree	Accept the vaccine as soon as possible	Emergency vaccination	Both are acceptable	Definitely willing	Yes
519	Female	42	Married	Bachelor	> 40000	1	Urban	Fair	No	No	No	No	Large	Large	Large	Yes	Yes	No	Not sure	Not sure	Agree	Disagree	Not sure	Agree	Not sure	Not sure	Not sure	Disagree	Not sure	Not sure	Not sure	Agree	Agree	Agree	Agree	Agree	Agree	#NULL!	#NULL!	#NULL!	Not sure	Yes
520	Male	36	Single	Bachelor	< 20000	o	Urban	Good	No	No	No	No	Very large	Very large	Very large	Yes	Yes	No	Disagree	Strongly agree	Strongly agree	Disagree	Not sure	Agree	Not sure	Strongly agree	Not sure	Disagree	Agree	Agree	Agree	Agree	Agree	Strongly agree	Strongly agree	Strongly agree	Strongly agree	Delay vaccination until I confirmed the vaccine safety	Both are acceptable	Both are acceptable	Probably willing	Yes
521	Female	34	Single	Bachelor	> 40000	o	Urban	Good	No	No	No	No	Large	Large	Large	Yes	Yes	No	Disagree	Disagree	Disagree	Strongly disagree	Not sure	Agree	Not sure	Not sure	Not sure	Not sure	Agree	Agree	Not sure	Agree	Agree	Agree	Agree	Strongly agree	Agree	Delay vaccination until I confirmed the vaccine safety	Both are acceptable	Both are acceptable	Definitely willing	Yes
522	Female	28	Single	Intermediate or below	> 40000	1	Urban	Poor	Yes	No	No	No	Fair	Very large	Fair	Yes	Yes	Yes	Not sure	Agree	Agree	Agree	Not sure	Agree	Not sure	Not sure	Not sure	Not sure	Not sure	Not sure	Not sure	Not sure	Not sure	Not sure	Not sure	Not sure	Not sure	Delay vaccination until I confirmed the vaccine safety	Both are acceptable	Both are acceptable	Definitely willing	Yes
523	Male	23	Single	Intermediate or below	20000-30000	o	Rural	Good	No	No	No	No	Small	Vey small	Large	No	Yes	No	Strongly disagree	Disagree	Disagree	Disagree	Not sure	Agree	Not sure	Not sure	Not sure	Not sure	Strongly disagree	Strongly disagree	Strongly disagree	Strongly agree	Strongly agree	Strongly agree	Strongly agree	Not sure	Not sure	#NULL!	#NULL!	#NULL!	Probably not willing	No
524	Male	31	Single	Bachelor	< 20000	1	Rural	Poor	No	No	No	No	Large	Large	Very large	Yes	Yes	No	Agree	Strongly agree	Strongly agree	Not sure	Not sure	Agree	Not sure	Agree	Not sure	Not sure	Agree	Agree	Agree	Not sure	Not sure	Agree	Strongly agree	Strongly agree	Agree	Delay vaccination until I confirmed the vaccine safety	Emergency vaccination	Imported	Definitely willing	Yes
525	Female	38	Married	Master's and above	20000-30000	o	Urban	Good	No	No	No	No	Fair	Large	Large	Yes	Yes	No	Not sure	Not sure	Not sure	Disagree	Not sure	Agree	Not sure	Agree	Not sure	Not sure	Not sure	Not sure	Not sure	Not sure	Not sure	Agree	Not sure	Not sure	Not sure	Delay vaccination until I confirmed the vaccine safety	Both are acceptable	Both are acceptable	Probably willing	Yes
526	Male	28	Married	Bachelor	30000-40000	>= 2	Rural	Poor	No	Yes	Yes	Yes	Fair	Fair	Large	Yes	No	No	Not sure	Not sure	Agree	Agree	Not sure	Agree	Not sure	Agree	Not sure	Not sure	Not sure	Agree	Not sure	Agree	Agree	Agree	Agree	Agree	Agree	Accept the vaccine as soon as possible	Emergency vaccination	Both are acceptable	Definitely willing	Yes
527	Female	20	Single	Bachelor	< 20000	o	Urban	Fair	No	Yes	Yes	Yes	Fair	Large	Fair	Yes	Yes	No	Not sure	Not sure	Not sure	Not sure	Not sure	Agree	Not sure	Agree	Not sure	Not sure	Not sure	Agree	Disagree	Agree	Not sure	Not sure	Agree	Agree	Agree	Delay vaccination until I confirmed the vaccine safety	Routine immunization	Imported	Definitely willing	Yes
528	Female	20	Single	Bachelor	20000-30000	o	Urban	Fair	No	No	No	No	Large	Large	Large	Yes	Yes	No	Not sure	Agree	Agree	Not sure	Not sure	Agree	Not sure	Agree	Not sure	Not sure	Strongly agree	Strongly agree	Not sure	Not sure	Not sure	Agree	Agree	Agree	Agree	Accept the vaccine as soon as possible	Routine immunization	Both are acceptable	Definitely willing	Yes
529	Female	72	Single	Bachelor	20000-30000	>= 2	Urban	Poor	No	No	No	No	Large	Large	Large	Yes	Yes	Yes	Not sure	Disagree	Disagree	Disagree	Not sure	Agree	Not sure	Agree	Not sure	Not sure	Not sure	Not sure	Not sure	Not sure	Not sure	Not sure	Not sure	Agree	Agree	Delay vaccination until I confirmed the vaccine safety	Both are acceptable	Both are acceptable	Probably willing	Yes
530	Male	30	Single	Bachelor	30000-40000	1	Rural	Fair	No	Yes	Yes	Yes	Small	Large	Large	Yes	Yes	No	Agree	Not sure	Strongly agree	Not sure	Not sure	Agree	Not sure	Strongly agree	Not sure	Not sure	Agree	Not sure	Strongly agree	Agree	Not sure	Not sure	Not sure	Agree	Not sure	Accept the vaccine as soon as possible	Both are acceptable	Both are acceptable	Definitely willing	Yes
531	Female	26	Single	Intermediate or below	> 40000	1	Urban	Fair	No	No	No	No	Large	Large	Large	Yes	Yes	No	Agree	Not sure	Disagree	Disagree	Not sure	Agree	Not sure	Disagree	Not sure	Agree	Not sure	Not sure	Agree	Agree	Agree	Agree	Agree	Strongly agree	Strongly agree	Delay vaccination until I confirmed the vaccine safety	Emergency vaccination	Imported	Probably willing	Yes
532	Female	26	Single	Intermediate or below	> 40000	1	Urban	Fair	No	No	No	No	Large	Large	Large	Yes	Yes	No	Agree	Not sure	Disagree	Disagree	Not sure	Agree	Not sure	Disagree	Not sure	Agree	Not sure	Not sure	Agree	Agree	Agree	Agree	Agree	Strongly agree	Strongly agree	Delay vaccination until I confirmed the vaccine safety	Emergency vaccination	Imported	Probably willing	Yes
533	Male	28	Single	Bachelor	30000-40000	o	Urban	Fair	No	No	No	No	Large	Very large	Very large	No	Yes	No	Disagree	Not sure	Not sure	Disagree	Not sure	Agree	Not sure	Not sure	Not sure	Agree	Not sure	Disagree	Disagree	Disagree	Disagree	Disagree	Disagree	Agree	Agree	Delay vaccination until I confirmed the vaccine safety	Both are acceptable	Both are acceptable	Definitely willing	Yes
534	Female	34	Married	Bachelor	30000-40000	>= 2	Rural	Fair	No	No	No	No	Vey small	Vey small	Fair	No	Yes	No	Not sure	Not sure	Not sure	Not sure	Not sure	Agree	Not sure	Not sure	Not sure	Agree	Not sure	Not sure	Not sure	Agree	Agree	Agree	Agree	Agree	Not sure	#NULL!	#NULL!	#NULL!	Probably not willing	No
535	Male	33	Married	Bachelor	30000-40000	>= 2	Urban	Fair	No	Yes	Yes	Yes	Large	Large	Fair	Yes	Yes	No	Strongly disagree	Strongly disagree	Strongly disagree	Strongly disagree	Not sure	Agree	Not sure	Not sure	Not sure	Agree	Agree	Agree	Agree	Agree	Agree	Agree	Agree	Strongly agree	Not sure	Accept the vaccine as soon as possible	Both are acceptable	Both are acceptable	Probably willing	Yes
536	Female	26	Single	Bachelor	> 40000	o	Urban	Poor	No	No	No	No	Large	Large	Large	No	Yes	No	Not sure	Disagree	Not sure	Strongly disagree	Not sure	Agree	Not sure	Not sure	Not sure	Agree	Not sure	Not sure	Not sure	Not sure	Not sure	Not sure	Not sure	Agree	Agree	Delay vaccination until I confirmed the vaccine safety	Both are acceptable	Both are acceptable	Definitely willing	No
537	Female	28	Single	Bachelor	20000-30000	o	Urban	Poor	No	No	No	No	Fair	Large	Fair	No	Yes	No	Agree	Not sure	Agree	Disagree	Not sure	Agree	Not sure	Not sure	Not sure	Agree	Not sure	Agree	Agree	Agree	Agree	Not sure	Agree	Agree	Agree	Delay vaccination until I confirmed the vaccine safety	Both are acceptable	Both are acceptable	Probably willing	Yes
538	Female	28	Married	Bachelor	> 40000	o	Urban	Fair	No	No	No	No	Small	Fair	Vey small	Yes	Yes	No	Not sure	Not sure	Not sure	Not sure	Not sure	Agree	Not sure	Not sure	Not sure	Agree	Not sure	Not sure	Agree	Agree	Agree	Disagree	Disagree	Agree	Agree	Delay vaccination until I confirmed the vaccine safety	Both are acceptable	Both are acceptable	Probably willing	Yes
539	Female	26	Single	Bachelor	30000-40000	o	Urban	Fair	No	No	No	No	Large	Large	Large	Yes	Yes	No	Agree	Not sure	Not sure	Disagree	Not sure	Agree	Not sure	Not sure	Not sure	Agree	Not sure	Not sure	Agree	Agree	Agree	Agree	Agree	Strongly agree	Strongly agree	#NULL!	#NULL!	#NULL!	Not sure	Yes
540	Male	38	Married	Master's and above	30000-40000	1	Urban	Fair	No	Yes	No	Yes	Large	Large	Large	Yes	Yes	No	Not sure	Not sure	Not sure	Disagree	Not sure	Agree	Not sure	Not sure	Not sure	Agree	Not sure	Not sure	Not sure	Disagree	Not sure	Not sure	Strongly disagree	Agree	Agree	Accept the vaccine as soon as possible	Both are acceptable	Both are acceptable	Definitely willing	Yes
541	Male	36	Single	Bachelor	> 40000	o	Urban	Fair	No	No	No	No	Fair	Fair	Fair	Yes	Yes	No	Disagree	Disagree	Disagree	Disagree	Not sure	Agree	Not sure	Not sure	Not sure	Agree	Agree	Agree	Agree	Agree	Agree	Agree	Agree	Not sure	Not sure	#NULL!	#NULL!	#NULL!	Not sure	Yes
542	Male	26	Married	Bachelor	> 40000	o	Urban	Fair	Yes	No	No	Yes	Fair	Fair	Fair	No	Yes	No	Agree	Disagree	Disagree	Disagree	Not sure	Agree	Not sure	Not sure	Not sure	Agree	Disagree	Disagree	Agree	Agree	Strongly agree	Agree	Strongly agree	Strongly agree	Strongly agree	#NULL!	#NULL!	#NULL!	Not sure	Yes
543	Male	57	Married	Master's and above	> 40000	1	Urban	Fair	No	Yes	Yes	Yes	Small	Fair	Large	Yes	Yes	No	Agree	Agree	Agree	Disagree	Not sure	Agree	Not sure	Not sure	Not sure	Agree	Agree	Agree	Not sure	Agree	Agree	Agree	Agree	Agree	Agree	Accept the vaccine as soon as possible	Emergency vaccination	Both are acceptable	Probably willing	Yes
544	Female	25	Single	Bachelor	30000-40000	o	Urban	Poor	Yes	No	No	No	Very large	Very large	Very large	No	Yes	No	Agree	Not sure	Agree	Disagree	Not sure	Agree	Not sure	Not sure	Not sure	Agree	Not sure	Agree	Agree	Not sure	Agree	Agree	Strongly agree	Strongly agree	Strongly agree	Delay vaccination until I confirmed the vaccine safety	Routine immunization	Both are acceptable	Probably willing	Yes
545	Female	29	Single	Bachelor	30000-40000	o	Urban	Poor	No	No	No	No	Very large	Very large	Very large	Yes	Yes	No	Not sure	Not sure	Not sure	Disagree	Not sure	Agree	Not sure	Not sure	Not sure	Agree	Not sure	Not sure	Not sure	Not sure	Not sure	Not sure	Not sure	Strongly agree	Strongly agree	#NULL!	#NULL!	#NULL!	Not sure	No
546	Female	36	Single	Intermediate or below	< 20000	o	Urban	Good	No	No	No	Yes	Very large	Very large	Fair	No	Yes	No	Not sure	Disagree	Strongly disagree	Disagree	Not sure	Agree	Not sure	Agree	Not sure	Agree	Not sure	Agree	Agree	Agree	Agree	Agree	Strongly agree	Strongly agree	Agree	Accept the vaccine as soon as possible	Both are acceptable	Both are acceptable	Definitely willing	Yes
547	Female	20	Single	Bachelor	30000-40000	1	Urban	Fair	No	No	No	No	Very large	Very large	Very large	Yes	Yes	No	Not sure	Not sure	Not sure	Strongly disagree	Not sure	Agree	Not sure	Agree	Not sure	Agree	Not sure	Agree	Strongly agree	Agree	Agree	Agree	Agree	Agree	Agree	Delay vaccination until I confirmed the vaccine safety	Both are acceptable	Imported	Probably willing	Yes
548	Female	24	Divorced	Bachelor	< 20000	o	Urban	Poor	No	No	No	No	Large	Large	Fair	Yes	Yes	No	Not sure	Disagree	Agree	Strongly disagree	Not sure	Agree	Not sure	Agree	Not sure	Agree	Not sure	Not sure	Agree	Agree	Agree	Agree	Strongly agree	Strongly agree	Strongly agree	Delay vaccination until I confirmed the vaccine safety	Emergency vaccination	Imported	Definitely willing	No
549	Female	36	Single	Bachelor	> 40000	o	Urban	Poor	No	No	No	No	Very large	Very large	Large	Yes	Yes	Yes	Not sure	Agree	Agree	Strongly disagree	Not sure	Agree	Not sure	Agree	Not sure	Agree	Not sure	Not sure	Agree	Agree	Agree	Agree	Agree	Agree	Agree	Delay vaccination until I confirmed the vaccine safety	Both are acceptable	Both are acceptable	Definitely willing	No
550	Female	22	Single	Bachelor	< 20000	o	Rural	Poor	No	No	No	No	Very large	Very large	Very large	No	Yes	No	Strongly disagree	Disagree	Not sure	Strongly disagree	Not sure	Agree	Not sure	Agree	Not sure	Agree	Not sure	Not sure	Disagree	Agree	Agree	Strongly agree	Strongly agree	Strongly agree	Agree	Delay vaccination until I confirmed the vaccine safety	Both are acceptable	Both are acceptable	Definitely willing	Yes
551	Female	26	Single	Bachelor	30000-40000	1	Urban	Poor	No	No	No	No	Fair	Fair	Fair	Yes	Yes	No	Not sure	Disagree	Disagree	Strongly disagree	Not sure	Agree	Not sure	Agree	Not sure	Agree	Not sure	Agree	Not sure	Agree	Agree	Disagree	Strongly agree	Agree	Agree	Delay vaccination until I confirmed the vaccine safety	Emergency vaccination	Imported	Definitely willing	Yes
552	Female	25	Married	Bachelor	> 40000	o	Urban	Fair	No	No	No	No	Large	Large	Large	Yes	Yes	No	Not sure	Not sure	Agree	Disagree	Not sure	Agree	Not sure	Strongly agree	Not sure	Agree	Agree	Not sure	Strongly agree	Not sure	Not sure	Strongly agree	Strongly agree	Strongly agree	Agree	Accept the vaccine as soon as possible	Both are acceptable	Both are acceptable	Definitely willing	Yes
553	Female	25	Single	Bachelor	> 40000	o	Urban	Fair	No	No	No	No	Large	Very large	Fair	Yes	Yes	No	Strongly disagree	Disagree	Disagree	Disagree	Not sure	Agree	Not sure	Agree	Agree	Strongly disagree	Strongly agree	Strongly agree	Agree	Agree	Agree	Agree	Agree	Agree	Not sure	Delay vaccination until I confirmed the vaccine safety	Emergency vaccination	Both are acceptable	Definitely willing	Yes
554	Female	38	Single	Bachelor	20000-30000	o	Urban	Good	No	No	No	No	Fair	Fair	Fair	Yes	Yes	No	Disagree	Agree	Agree	Disagree	Not sure	Agree	Not sure	Agree	Agree	Disagree	Agree	Agree	Not sure	Not sure	Not sure	Agree	Agree	Strongly agree	Strongly agree	Delay vaccination until I confirmed the vaccine safety	Routine immunization	Both are acceptable	Definitely willing	Yes
555	Female	36	Single	Bachelor	> 40000	o	Urban	Poor	No	No	No	No	Fair	Fair	Fair	Yes	Yes	Yes	Agree	Not sure	Agree	Strongly disagree	Not sure	Agree	Not sure	Agree	Agree	Disagree	Strongly disagree	Disagree	Not sure	Not sure	Not sure	Not sure	Not sure	Agree	Not sure	Accept the vaccine as soon as possible	Routine immunization	Domestically manufactured	Probably willing	Yes
556	Male	20	Single	Bachelor	> 40000	1	Urban	Fair	No	No	No	No	Fair	Fair	Fair	Yes	Yes	No	Agree	Strongly agree	Strongly agree	Strongly disagree	Not sure	Agree	Not sure	Agree	Agree	Disagree	Not sure	Not sure	Not sure	Not sure	Not sure	Not sure	Not sure	Not sure	Not sure	Accept the vaccine as soon as possible	Both are acceptable	Both are acceptable	Definitely willing	Yes
557	Female	26	Divorced	Bachelor	> 40000	>= 2	Urban	Fair	No	No	No	No	Small	Small	Small	Yes	Yes	No	Agree	Not sure	Disagree	Not sure	Not sure	Agree	Not sure	Not sure	Agree	Not sure	Disagree	Disagree	Agree	Agree	Strongly agree	Agree	Strongly agree	Strongly agree	Strongly agree	#NULL!	#NULL!	#NULL!	Probably not willing	Yes
558	Male	38	Married	Intermediate or below	20000-30000	>= 2	Urban	Fair	Yes	Yes	No	No	Large	Large	Large	Yes	Yes	No	Disagree	Strongly disagree	Not sure	Strongly disagree	Not sure	Agree	Not sure	Not sure	Agree	Not sure	Agree	Agree	Agree	Not sure	Agree	Agree	Strongly agree	Strongly agree	Strongly agree	Accept the vaccine as soon as possible	Both are acceptable	Both are acceptable	Probably willing	Yes
559	Female	29	Single	Intermediate or below	< 20000	>= 2	Urban	Fair	No	No	No	No	Very large	Very large	Very large	Yes	Yes	No	Agree	Agree	Agree	Not sure	Not sure	Agree	Not sure	Not sure	Agree	Not sure	Agree	Not sure	Not sure	Agree	Agree	Agree	Agree	Agree	Agree	#NULL!	#NULL!	#NULL!	Probably not willing	Yes
560	Female	26	Single	Bachelor	30000-40000	1	Urban	Fair	No	No	No	No	Small	Fair	Fair	Yes	Yes	No	Not sure	Strongly disagree	Strongly disagree	Strongly disagree	Not sure	Agree	Not sure	Agree	Agree	Not sure	Agree	Agree	Not sure	Not sure	Not sure	Agree	Agree	Agree	Not sure	Delay vaccination until I confirmed the vaccine safety	Emergency vaccination	Both are acceptable	Probably willing	Yes
561	Male	36	Single	Bachelor	20000-30000	o	Urban	Fair	No	No	No	No	Very large	Very large	Large	Yes	Yes	No	Not sure	Agree	Agree	Not sure	Not sure	Agree	Not sure	Agree	Agree	Not sure	Strongly agree	Agree	Agree	Agree	Agree	Agree	Agree	Agree	Agree	Delay vaccination until I confirmed the vaccine safety	Both are acceptable	Both are acceptable	Definitely willing	Yes
562	Female	26	Married	Intermediate or below	30000-40000	o	Rural	Poor	Yes	No	No	No	Vey small	Vey small	Vey small	No	Yes	No	Agree	Not sure	Agree	Not sure	Not sure	Agree	Not sure	Agree	Agree	Not sure	Disagree	Disagree	Agree	Strongly agree	Strongly agree	Agree	Strongly agree	Strongly agree	Agree	#NULL!	#NULL!	#NULL!	Probably not willing	No
563	Male	32	Single	Intermediate or below	< 20000	o	Urban	Fair	Yes	No	No	No	Fair	Fair	Large	Yes	Yes	Yes	Not sure	Not sure	Not sure	Not sure	Not sure	Agree	Not sure	Agree	Agree	Not sure	Not sure	Not sure	Not sure	Not sure	Not sure	Not sure	Not sure	Agree	Not sure	Delay vaccination until I confirmed the vaccine safety	Both are acceptable	Both are acceptable	Probably willing	No
564	Male	22	Single	Bachelor	< 20000	1	Urban	Very good	No	No	No	No	Fair	Fair	Fair	Yes	Yes	No	Not sure	Agree	Strongly agree	Agree	Not sure	Agree	Not sure	Agree	Agree	Not sure	Not sure	Agree	Strongly agree	Agree	Agree	Agree	Agree	Agree	Strongly agree	Accept the vaccine as soon as possible	Routine immunization	Domestically manufactured	Probably willing	Yes
565	Female	29	Single	Bachelor	> 40000	o	Urban	Good	No	Yes	Yes	Yes	Large	Large	Large	Yes	Yes	No	Disagree	Agree	Strongly agree	Strongly disagree	Not sure	Agree	Not sure	Not sure	Agree	Agree	Not sure	Agree	Agree	Agree	Agree	Agree	Strongly agree	Strongly agree	Strongly agree	#NULL!	#NULL!	#NULL!	Probably not willing	Yes
566	Male	28	Married	Master's and above	30000-40000	>= 2	Urban	Good	Yes	Yes	Yes	Yes	Fair	Large	Large	Yes	Yes	No	Agree	Agree	Agree	Not sure	Not sure	Agree	Not sure	Not sure	Agree	Agree	Agree	Agree	Agree	Agree	Not sure	Not sure	Not sure	Not sure	Agree	Accept the vaccine as soon as possible	Routine immunization	Domestically manufactured	Definitely willing	Yes
567	Female	35	Married	Intermediate or below	20000-30000	1	Rural	Fair	No	No	No	No	Fair	Fair	Large	Yes	Yes	No	Agree	Agree	Agree	Disagree	Not sure	Agree	Not sure	Not sure	Agree	Agree	Agree	Agree	Agree	Agree	Agree	Agree	Agree	Agree	Not sure	Accept the vaccine as soon as possible	Emergency vaccination	Imported	Definitely willing	Yes
568	Male	38	Single	Intermediate or below	< 20000	1	Rural	Good	No	No	No	No	Large	Very large	Large	No	Yes	Yes	Disagree	Not sure	Not sure	Disagree	Not sure	Agree	Not sure	Not sure	Agree	Agree	Agree	Agree	Not sure	Not sure	Agree	Agree	Agree	Strongly agree	Disagree	Accept the vaccine as soon as possible	Emergency vaccination	Imported	Definitely willing	Yes
569	Female	26	Single	Bachelor	20000-30000	1	Urban	Fair	Yes	No	No	No	Very large	Very large	Very large	No	Yes	No	Disagree	Disagree	Not sure	Disagree	Not sure	Agree	Not sure	Agree	Agree	Agree	Disagree	Disagree	Disagree	Not sure	Not sure	Disagree	Not sure	Agree	Agree	Delay vaccination until I confirmed the vaccine safety	Both are acceptable	Both are acceptable	Definitely willing	Yes
570	Female	22	Single	Intermediate or below	< 20000	1	Urban	Fair	No	No	No	No	Very large	Very large	Very large	Yes	Yes	No	Agree	Agree	Strongly agree	Agree	Not sure	Agree	Not sure	Agree	Agree	Agree	Agree	Agree	Agree	Agree	Agree	Agree	Agree	Agree	Agree	Delay vaccination until I confirmed the vaccine safety	Both are acceptable	Both are acceptable	Definitely willing	Yes
571	Female	25	Single	Bachelor	> 40000	o	Urban	Fair	No	No	No	No	Large	Large	Large	Yes	Yes	No	Not sure	Disagree	Not sure	Strongly disagree	Not sure	Agree	Not sure	Agree	Agree	Agree	Agree	Agree	Agree	Agree	Agree	Agree	Agree	Agree	Agree	Delay vaccination until I confirmed the vaccine safety	Both are acceptable	Imported	Definitely willing	Yes
572	Female	36	Single	Bachelor	20000-30000	o	Urban	Poor	No	No	No	No	Large	Large	Large	Yes	Yes	No	Agree	Agree	Agree	Strongly disagree	Not sure	Agree	Not sure	Agree	Agree	Agree	Disagree	Agree	Agree	Agree	Agree	Agree	Agree	Agree	Agree	Delay vaccination until I confirmed the vaccine safety	Both are acceptable	Both are acceptable	Probably willing	Yes
573	Male	28	Single	Bachelor	30000-40000	o	Urban	Good	Yes	No	No	No	Very large	Very large	Very large	Yes	Yes	No	Strongly disagree	Not sure	Not sure	Strongly disagree	Not sure	Agree	Not sure	Agree	Agree	Agree	Strongly agree	Agree	Strongly agree	Strongly agree	Strongly agree	Agree	Strongly agree	Strongly agree	Strongly agree	Accept the vaccine as soon as possible	Both are acceptable	Both are acceptable	Definitely willing	Yes
574	Female	36	Single	Bachelor	20000-30000	>= 2	Urban	Poor	No	No	No	No	Fair	Fair	Fair	Yes	Yes	No	Agree	Agree	Not sure	Not sure	Not sure	Agree	Not sure	Agree	Agree	Agree	Not sure	Not sure	Not sure	Agree	Agree	Agree	Agree	Agree	Agree	#NULL!	#NULL!	#NULL!	Not sure	Yes
575	Female	24	Married	Intermediate or below	20000-30000	1	Urban	Poor	No	No	No	No	Fair	Large	Fair	Yes	Yes	No	Not sure	Not sure	Agree	Agree	Not sure	Agree	Not sure	Agree	Agree	Agree	Not sure	Agree	Agree	Agree	Agree	Agree	Strongly agree	Strongly agree	Not sure	Delay vaccination until I confirmed the vaccine safety	Both are acceptable	Both are acceptable	Definitely willing	Yes
576	Female	36	Single	Intermediate or below	> 40000	1	Urban	Fair	No	No	No	No	Vey small	Very large	Small	Yes	Yes	No	Strongly agree	Agree	Agree	Disagree	Not sure	Agree	Not sure	Agree	Agree	Agree	Not sure	Not sure	Agree	Strongly agree	Strongly agree	Strongly agree	Strongly agree	Not sure	Agree	#NULL!	#NULL!	#NULL!	Not sure	No
577	Female	28	Married	Bachelor	30000-40000	o	Urban	Very good	Yes	Yes	Yes	Yes	Large	Fair	Fair	Yes	Yes	Yes	Not sure	Agree	Not sure	Agree	Not sure	Agree	Not sure	Agree	Agree	Agree	Agree	Agree	Not sure	Agree	Not sure	Agree	Agree	Not sure	Agree	Accept the vaccine as soon as possible	Emergency vaccination	Imported	Definitely willing	Yes
578	Female	26	Married	Intermediate or below	> 40000	1	Urban	Poor	Yes	No	No	No	Small	Small	Small	No	Yes	No	Agree	Disagree	Disagree	Disagree	Not sure	Agree	Not sure	Agree	Agree	Agree	Disagree	Disagree	Agree	Agree	Agree	Not sure	Agree	Strongly agree	Strongly agree	#NULL!	#NULL!	#NULL!	Probably not willing	Yes
579	Female	26	Married	Intermediate or below	20000-30000	o	Rural	Very poor	Yes	No	No	No	Small	Small	Small	No	Yes	No	Agree	Disagree	Disagree	Disagree	Not sure	Agree	Not sure	Agree	Agree	Agree	Disagree	Disagree	Agree	Strongly agree	Strongly agree	Strongly agree	Strongly agree	Strongly agree	Strongly agree	#NULL!	#NULL!	#NULL!	Probably not willing	Yes
580	Male	26	Married	Intermediate or below	> 40000	o	Urban	Poor	Yes	No	No	No	Small	Small	Small	No	Yes	No	Agree	Agree	Disagree	Disagree	Not sure	Agree	Not sure	Agree	Agree	Agree	Strongly disagree	Strongly disagree	Strongly agree	Strongly agree	Strongly agree	Not sure	Strongly agree	Strongly agree	Strongly agree	#NULL!	#NULL!	#NULL!	Probably not willing	No
581	Female	52	Married	Master's and above	> 40000	>= 2	Urban	Good	No	No	No	No	Small	Small	Large	Yes	Yes	No	Agree	Disagree	Agree	Disagree	Not sure	Agree	Not sure	Agree	Agree	Agree	Agree	Agree	Agree	Not sure	Not sure	Agree	Agree	Strongly agree	Agree	Delay vaccination until I confirmed the vaccine safety	Routine immunization	Both are acceptable	Definitely willing	No
582	Male	67	Married	Intermediate or below	30000-40000	>= 2	Rural	Fair	No	No	No	No	Small	Large	Large	Yes	Yes	No	Agree	Disagree	Disagree	Disagree	Not sure	Agree	Not sure	Agree	Agree	Agree	Agree	Agree	Disagree	Disagree	Disagree	Agree	Agree	Agree	Agree	Accept the vaccine as soon as possible	Emergency vaccination	Imported	Definitely willing	Yes
583	Female	52	Married	Intermediate or below	20000-30000	o	Urban	Poor	Yes	No	No	No	Small	Fair	Fair	Yes	Yes	No	Agree	Agree	Disagree	Disagree	Not sure	Agree	Not sure	Agree	Agree	Agree	Agree	Agree	Agree	Disagree	Disagree	Disagree	Agree	Agree	Agree	Delay vaccination until I confirmed the vaccine safety	Both are acceptable	Both are acceptable	Definitely willing	Yes
584	Female	55	Married	Master's and above	20000-30000	o	Rural	Fair	No	No	No	No	Fair	Large	Very large	Yes	Yes	No	Disagree	Disagree	Disagree	Disagree	Not sure	Agree	Not sure	Agree	Agree	Agree	Agree	Agree	Agree	Agree	Agree	Agree	Agree	Agree	Agree	Delay vaccination until I confirmed the vaccine safety	Both are acceptable	Both are acceptable	Definitely willing	Yes
585	Male	42	Married	Master's and above	30000-40000	1	Urban	Fair	Yes	Yes	No	No	Large	Large	Large	Yes	Yes	No	Agree	Agree	Disagree	Disagree	Not sure	Agree	Not sure	Agree	Agree	Agree	Agree	Agree	Agree	Disagree	Disagree	Agree	Agree	Agree	Agree	Delay vaccination until I confirmed the vaccine safety	Both are acceptable	Both are acceptable	Definitely willing	Yes
586	Male	38	Single	Intermediate or below	< 20000	o	Urban	Fair	No	No	No	No	Large	Large	Large	Yes	Yes	Yes	Disagree	Disagree	Disagree	Disagree	Not sure	Agree	Not sure	Agree	Agree	Agree	Not sure	Not sure	Not sure	Not sure	Not sure	Not sure	Not sure	Not sure	Not sure	Accept the vaccine as soon as possible	Both are acceptable	Both are acceptable	Probably willing	Yes
587	Male	34	Single	Bachelor	30000-40000	o	Urban	Good	Yes	No	No	No	Fair	Fair	Large	Yes	Yes	No	Disagree	Agree	Agree	Strongly disagree	Not sure	Agree	Not sure	Agree	Agree	Agree	Agree	Agree	Disagree	Agree	Agree	Not sure	Agree	Strongly agree	Strongly agree	Delay vaccination until I confirmed the vaccine safety	Both are acceptable	Imported	Definitely willing	Yes
588	Female	38	Married	Master's and above	> 40000	>= 2	Urban	Good	Yes	Yes	No	No	Fair	Fair	Fair	Yes	Yes	No	Strongly disagree	Strongly disagree	Not sure	Strongly disagree	Not sure	Agree	Not sure	Agree	Agree	Agree	Agree	Not sure	Agree	Agree	Strongly agree	Disagree	Strongly agree	Agree	Disagree	Delay vaccination until I confirmed the vaccine safety	Both are acceptable	Both are acceptable	Definitely willing	Yes
589	Male	38	Married	Bachelor	30000-40000	>= 2	Rural	Fair	No	No	No	No	Fair	Fair	Large	Yes	Yes	No	Disagree	Not sure	Agree	Strongly disagree	Not sure	Agree	Not sure	Agree	Agree	Agree	Disagree	Agree	Agree	Strongly agree	Strongly agree	Agree	Agree	Agree	Disagree	Delay vaccination until I confirmed the vaccine safety	Both are acceptable	Both are acceptable	Definitely willing	Yes
590	Male	38	Married	Master's and above	30000-40000	o	Urban	Good	No	No	No	No	Fair	Fair	Large	Yes	Yes	No	Agree	Not sure	Not sure	Disagree	Not sure	Agree	Not sure	Agree	Agree	Agree	Not sure	Not sure	Agree	Agree	Strongly agree	Strongly agree	Agree	Agree	Strongly disagree	Delay vaccination until I confirmed the vaccine safety	Emergency vaccination	Both are acceptable	Definitely willing	Yes
591	Male	36	Single	Bachelor	30000-40000	o	Rural	Good	No	No	No	No	Very large	Very large	Large	Yes	Yes	No	Not sure	Not sure	Agree	Disagree	Not sure	Agree	Not sure	Strongly agree	Agree	Agree	Agree	Agree	Not sure	Not sure	Not sure	Not sure	Strongly agree	Strongly agree	Agree	Delay vaccination until I confirmed the vaccine safety	Both are acceptable	Domestically manufactured	Definitely willing	Yes
592	Male	38	Single	Intermediate or below	< 20000	>= 2	Urban	Fair	Yes	No	No	No	Very large	Very large	Large	Yes	Yes	No	Not sure	Not sure	Disagree	Disagree	Not sure	Agree	Not sure	Agree	Strongly agree	Agree	Not sure	Agree	Not sure	Not sure	Not sure	Agree	Agree	Not sure	Agree	Accept the vaccine as soon as possible	Emergency vaccination	Both are acceptable	Definitely willing	Yes
593	Male	38	Single	Intermediate or below	< 20000	1	Urban	Fair	Yes	No	No	No	Very large	Very large	Fair	Yes	Yes	No	Not sure	Not sure	Agree	Disagree	Not sure	Agree	Not sure	Agree	Strongly agree	Agree	Not sure	Not sure	Not sure	Not sure	Not sure	Agree	Agree	Not sure	Not sure	Accept the vaccine as soon as possible	Routine immunization	Both are acceptable	Definitely willing	Yes
594	Female	20	Single	Bachelor	> 40000	o	Urban	Fair	No	No	No	No	Very large	Very large	Very large	Yes	Yes	No	Agree	Agree	Agree	Not sure	Not sure	Agree	Not sure	Agree	Strongly agree	Agree	Agree	Agree	Agree	Agree	Agree	Not sure	Agree	Agree	Agree	Accept the vaccine as soon as possible	Emergency vaccination	Imported	Definitely willing	Yes
595	Female	38	Married	Intermediate or below	> 40000	>= 2	Urban	Good	No	Yes	Yes	Yes	Fair	Large	Fair	Yes	Yes	No	Not sure	Disagree	Disagree	Strongly disagree	Not sure	Agree	Agree	Disagree	Disagree	Disagree	Agree	Agree	Disagree	Agree	Agree	Disagree	Agree	Agree	Disagree	Accept the vaccine as soon as possible	Emergency vaccination	Imported	Definitely willing	Yes
596	Female	26	Single	Bachelor	> 40000	o	Urban	Fair	No	No	No	Yes	Fair	Fair	Small	No	Yes	No	Agree	Disagree	Disagree	Disagree	Not sure	Agree	Agree	Disagree	Disagree	Not sure	Disagree	Disagree	Agree	Agree	Agree	Not sure	Strongly agree	Strongly agree	Strongly agree	#NULL!	#NULL!	#NULL!	Probably not willing	Yes
597	Female	38	Married	Bachelor	< 20000	>= 2	Urban	Fair	No	No	No	No	Large	Very large	Large	No	Yes	Yes	Disagree	Not sure	Not sure	Strongly disagree	Not sure	Agree	Agree	Not sure	Disagree	Not sure	Disagree	Not sure	Disagree	Not sure	Strongly agree	Agree	Strongly agree	Agree	Agree	Delay vaccination until I confirmed the vaccine safety	Both are acceptable	Both are acceptable	Probably willing	Yes
598	Female	27	Married	Intermediate or below	20000-30000	1	Urban	Fair	No	No	No	No	Fair	Fair	Fair	Yes	Yes	No	Agree	Agree	Disagree	Disagree	Not sure	Agree	Agree	Disagree	Disagree	Agree	Agree	Agree	Agree	Disagree	Disagree	Disagree	Agree	Agree	Agree	Delay vaccination until I confirmed the vaccine safety	Both are acceptable	Both are acceptable	Definitely willing	Yes
599	Female	26	Single	Bachelor	< 20000	o	Rural	Fair	No	No	No	No	Fair	Fair	Fair	No	Yes	No	Not sure	Agree	Agree	Not sure	Not sure	Agree	Agree	Agree	Disagree	Agree	Disagree	Disagree	Agree	Agree	Agree	Agree	Agree	Strongly agree	Not sure	#NULL!	#NULL!	#NULL!	Probably not willing	Yes
600	Female	38	Married	Master's and above	20000-30000	o	Urban	Good	No	Yes	Yes	No	Fair	Small	Very large	Yes	Yes	No	Disagree	Agree	Agree	Strongly agree	Not sure	Agree	Agree	Agree	Disagree	Agree	Disagree	Disagree	Agree	Strongly agree	Agree	Not sure	Strongly agree	Strongly agree	Strongly agree	Delay vaccination until I confirmed the vaccine safety	Emergency vaccination	Imported	Probably willing	Yes
601	Male	20	Single	Bachelor	> 40000	o	Urban	Poor	No	No	No	No	Large	Large	Large	Yes	Yes	No	Strongly disagree	Strongly disagree	Not sure	Strongly disagree	Not sure	Agree	Agree	Disagree	Not sure	Disagree	Agree	Agree	Not sure	Not sure	Disagree	Disagree	Strongly disagree	Agree	Agree	Accept the vaccine as soon as possible	Both are acceptable	Both are acceptable	Probably willing	Yes
602	Female	22	Single	Bachelor	< 20000	>= 2	Urban	Fair	No	Yes	No	Yes	Large	Very large	Large	Yes	Yes	No	Disagree	Not sure	Disagree	Disagree	Not sure	Agree	Agree	Disagree	Not sure	Disagree	Agree	Agree	Agree	Agree	Agree	Agree	Not sure	Not sure	Disagree	Accept the vaccine as soon as possible	Routine immunization	Domestically manufactured	Probably willing	Yes
603	Female	47	Married	Master's and above	30000-40000	>= 2	Rural	Good	No	No	No	No	Fair	Large	Large	Yes	Yes	Yes	Agree	Agree	Agree	Disagree	Not sure	Agree	Agree	Agree	Not sure	Disagree	Agree	Agree	Disagree	Agree	Not sure	Agree	Agree	Strongly agree	Disagree	Delay vaccination until I confirmed the vaccine safety	Both are acceptable	Imported	Definitely willing	Yes
604	Female	54	Married	Bachelor	20000-30000	1	Rural	Good	No	No	No	No	Fair	Large	Large	No	Yes	No	Not sure	Agree	Agree	Not sure	Not sure	Agree	Agree	Strongly disagree	Not sure	Not sure	Disagree	Disagree	Disagree	Disagree	Disagree	Disagree	Disagree	Strongly agree	Strongly agree	#NULL!	#NULL!	#NULL!	Probably not willing	Yes
605	Female	28	Single	Bachelor	20000-30000	o	Urban	Fair	No	No	No	Yes	Fair	Large	Large	Yes	Yes	No	Agree	Agree	Agree	Not sure	Not sure	Agree	Agree	Not sure	Not sure	Not sure	Not sure	Disagree	Disagree	Disagree	Disagree	Disagree	Disagree	Disagree	Not sure	Delay vaccination until I confirmed the vaccine safety	Emergency vaccination	Domestically manufactured	Probably willing	Yes
606	Male	21	Married	Master's and above	20000-30000	1	Urban	Poor	Yes	No	Yes	Yes	Fair	Fair	Fair	Yes	Yes	Yes	Agree	Agree	Agree	Agree	Not sure	Agree	Agree	Not sure	Not sure	Not sure	Not sure	Agree	Not sure	Not sure	Not sure	Not sure	Not sure	Agree	Agree	#NULL!	#NULL!	#NULL!	Not sure	No
607	Female	24	Single	Bachelor	20000-30000	o	Urban	Good	No	No	No	No	Very large	Very large	Very large	Yes	Yes	No	Not sure	Strongly disagree	Not sure	Strongly disagree	Not sure	Agree	Agree	Not sure	Not sure	Not sure	Strongly agree	Strongly agree	Strongly agree	Not sure	Not sure	Not sure	Strongly agree	Not sure	Strongly agree	Delay vaccination until I confirmed the vaccine safety	Both are acceptable	Both are acceptable	Definitely willing	No
608	Male	28	Single	Bachelor	30000-40000	>= 2	Rural	Fair	Yes	Yes	Yes	No	Fair	Large	Large	Yes	Yes	No	Not sure	Agree	Not sure	Agree	Not sure	Agree	Agree	Agree	Not sure	Not sure	Disagree	Disagree	Not sure	Not sure	Not sure	Not sure	Disagree	Not sure	Agree	Accept the vaccine as soon as possible	Emergency vaccination	Imported	Probably willing	Yes
609	Female	25	Single	Master's and above	30000-40000	o	Urban	Very poor	Yes	No	No	Yes	Fair	Very large	Large	Yes	Yes	No	Strongly disagree	Strongly disagree	Not sure	Disagree	Not sure	Agree	Agree	Not sure	Not sure	Agree	Agree	Not sure	Strongly agree	Agree	Agree	Strongly agree	Strongly agree	Strongly agree	Agree	Delay vaccination until I confirmed the vaccine safety	Both are acceptable	Both are acceptable	Probably willing	No
610	Male	34	Married	Master's and above	20000-30000	>= 2	Urban	Poor	No	Yes	No	Yes	Fair	Fair	Fair	No	Yes	No	Disagree	Disagree	Disagree	Not sure	Not sure	Agree	Agree	Not sure	Not sure	Agree	Disagree	Disagree	Agree	Agree	Agree	Agree	Agree	Agree	Disagree	#NULL!	#NULL!	#NULL!	Not sure	Yes
611	Female	36	Single	Intermediate or below	< 20000	1	Rural	Poor	No	No	No	No	Very large	Very large	Very large	Yes	Yes	Yes	Not sure	Disagree	Not sure	Not sure	Not sure	Agree	Agree	Agree	Not sure	Agree	Not sure	Not sure	Not sure	Not sure	Not sure	Not sure	Not sure	Strongly agree	Agree	Delay vaccination until I confirmed the vaccine safety	Both are acceptable	Both are acceptable	Definitely willing	Yes
612	Male	36	Single	Bachelor	20000-30000	o	Rural	Poor	Yes	No	No	No	Large	Large	Large	Yes	Yes	No	Not sure	Agree	Agree	Disagree	Not sure	Agree	Agree	Agree	Not sure	Agree	Not sure	Not sure	Not sure	Not sure	Not sure	Not sure	Not sure	Agree	Not sure	Delay vaccination until I confirmed the vaccine safety	Both are acceptable	Both are acceptable	Definitely willing	Yes
613	Male	28	Married	Bachelor	30000-40000	>= 2	Rural	Good	No	Yes	Yes	Yes	Large	Fair	Fair	Yes	Yes	No	Strongly disagree	Agree	Agree	Strongly disagree	Not sure	Agree	Agree	Agree	Not sure	Agree	Agree	Agree	Agree	Not sure	Not sure	Not sure	Agree	Not sure	Agree	Accept the vaccine as soon as possible	Both are acceptable	Both are acceptable	Probably willing	Yes
614	Female	28	Married	Intermediate or below	< 20000	>= 2	Rural	Poor	No	Yes	No	No	Large	Fair	Fair	Yes	Yes	No	Not sure	Not sure	Agree	Agree	Not sure	Agree	Agree	Agree	Not sure	Agree	Not sure	Agree	Agree	Agree	Agree	Agree	Not sure	Agree	Agree	#NULL!	#NULL!	#NULL!	Probably not willing	Yes
615	Female	28	Married	Bachelor	20000-30000	>= 2	Urban	Fair	No	Yes	Yes	Yes	Large	Large	Large	Yes	Yes	No	Not sure	Strongly agree	Strongly agree	Agree	Not sure	Agree	Agree	Agree	Not sure	Agree	Strongly disagree	Disagree	Not sure	Not sure	Not sure	Not sure	Not sure	Not sure	Agree	Accept the vaccine as soon as possible	Emergency vaccination	Domestically manufactured	Probably willing	Yes
616	Female	26	Married	Bachelor	30000-40000	>= 2	Rural	Fair	No	No	No	No	Fair	Fair	Fair	No	Yes	No	Agree	Agree	Agree	Agree	Not sure	Agree	Agree	Agree	Not sure	Agree	Not sure	Disagree	Disagree	Agree	Agree	Agree	Agree	Strongly agree	Not sure	#NULL!	#NULL!	#NULL!	Probably not willing	No
617	Female	22	Single	Bachelor	> 40000	1	Urban	Fair	Yes	No	No	No	Large	Large	Fair	Yes	Yes	Yes	Not sure	Not sure	Agree	Not sure	Not sure	Agree	Agree	Agree	Not sure	Agree	Agree	Agree	Agree	Agree	Agree	Agree	Agree	Agree	Agree	#NULL!	#NULL!	#NULL!	Not sure	Yes
618	Male	35	Single	Bachelor	> 40000	o	Urban	Poor	No	No	No	No	Vey small	Large	Small	Yes	Yes	No	Strongly disagree	Disagree	Not sure	Strongly disagree	Not sure	Agree	Agree	Agree	Agree	Disagree	Not sure	Not sure	Not sure	Not sure	Not sure	Not sure	Not sure	Agree	Agree	Delay vaccination until I confirmed the vaccine safety	Both are acceptable	Both are acceptable	Definitely willing	Yes
619	Male	20	Single	Bachelor	> 40000	o	Urban	Poor	No	No	No	No	Small	Fair	Fair	Yes	Yes	Yes	Not sure	Not sure	Agree	Disagree	Not sure	Agree	Agree	Not sure	Agree	Not sure	Not sure	Agree	Not sure	Agree	Not sure	Agree	Agree	Agree	Agree	Delay vaccination until I confirmed the vaccine safety	Both are acceptable	Imported	Probably willing	Yes
620	Male	21	Single	Bachelor	< 20000	o	Rural	Poor	No	No	No	No	Fair	Small	Small	Yes	Yes	No	Disagree	Agree	Not sure	Disagree	Not sure	Agree	Agree	Not sure	Agree	Not sure	Not sure	Not sure	Not sure	Not sure	Not sure	Not sure	Not sure	Not sure	Not sure	#NULL!	#NULL!	#NULL!	Not sure	No
621	Female	29	Single	Bachelor	> 40000	o	Urban	Good	No	No	No	No	Very large	Very large	Fair	Yes	Yes	No	Strongly disagree	Strongly disagree	Strongly disagree	Strongly disagree	Not sure	Agree	Agree	Agree	Agree	Not sure	Strongly agree	Strongly agree	Agree	Strongly agree	Strongly agree	Agree	Agree	Strongly agree	Agree	Accept the vaccine as soon as possible	Routine immunization	Both are acceptable	Definitely willing	Yes
622	Male	34	Married	Master's and above	30000-40000	1	Urban	Fair	No	Yes	No	No	Fair	Fair	Fair	Yes	Yes	No	Disagree	Disagree	Disagree	Disagree	Not sure	Agree	Agree	Agree	Agree	Not sure	Not sure	Not sure	Not sure	Agree	Agree	Agree	Agree	Not sure	Disagree	#NULL!	#NULL!	#NULL!	Not sure	Yes
623	Male	20	Married	Master's and above	> 40000	1	Urban	Very good	Yes	No	No	No	Very large	Large	Very large	Yes	No	No	Agree	Strongly agree	Agree	Strongly agree	Not sure	Agree	Agree	Agree	Agree	Not sure	Not sure	Disagree	Not sure	Agree	Not sure	Strongly agree	Not sure	Not sure	Not sure	Accept the vaccine as soon as possible	Routine immunization	Both are acceptable	Definitely willing	Yes
624	Female	32	Single	Master's and above	> 40000	o	Urban	Fair	No	No	No	No	Fair	Very large	Very large	Yes	Yes	No	Disagree	Disagree	Disagree	Disagree	Not sure	Agree	Agree	Agree	Agree	Not sure	Strongly agree	Agree	Agree	Agree	Agree	Disagree	Agree	Agree	Agree	Delay vaccination until I confirmed the vaccine safety	Both are acceptable	Both are acceptable	Definitely willing	Yes
625	Male	24	Single	Bachelor	> 40000	>= 2	Rural	Fair	Yes	No	No	No	Large	Large	Fair	Yes	Yes	No	Not sure	Strongly disagree	Strongly disagree	Strongly disagree	Not sure	Agree	Agree	Disagree	Agree	Agree	Strongly disagree	Strongly disagree	Disagree	Disagree	Disagree	Disagree	Strongly disagree	Agree	Agree	Delay vaccination until I confirmed the vaccine safety	Routine immunization	Domestically manufactured	Definitely willing	Yes
626	Female	20	Single	Intermediate or below	30000-40000	>= 2	Urban	Poor	No	No	No	Yes	Fair	Small	Fair	Yes	Yes	Yes	Not sure	Disagree	Disagree	Disagree	Not sure	Agree	Agree	Not sure	Agree	Agree	Not sure	Not sure	Agree	Agree	Agree	Agree	Agree	Strongly agree	Agree	Delay vaccination until I confirmed the vaccine safety	Routine immunization	Both are acceptable	Probably willing	Yes
627	Male	20	Married	Master's and above	> 40000	1	Urban	Very good	No	No	No	No	Fair	Fair	Large	Yes	Yes	No	Agree	Agree	Agree	Agree	Not sure	Agree	Agree	Not sure	Agree	Agree	Not sure	Agree	Agree	Not sure	Agree	Agree	Agree	Agree	Agree	Delay vaccination until I confirmed the vaccine safety	Routine immunization	Domestically manufactured	Definitely willing	Yes
628	Male	26	Married	Master's and above	> 40000	>= 2	Urban	Fair	Yes	No	No	No	Fair	Large	Small	Yes	Yes	No	Disagree	Disagree	Disagree	Disagree	Not sure	Agree	Agree	Not sure	Agree	Agree	Disagree	Disagree	Agree	Agree	Strongly agree	Not sure	Strongly agree	Strongly agree	Not sure	#NULL!	#NULL!	#NULL!	Probably not willing	Yes
629	Male	34	Divorced	Master's and above	> 40000	>= 2	Urban	Poor	Yes	Yes	No	Yes	Fair	Small	Fair	Yes	Yes	No	Not sure	Not sure	Not sure	Agree	Not sure	Agree	Agree	Agree	Agree	Agree	Not sure	Not sure	Not sure	Agree	Agree	Not sure	Strongly agree	Strongly agree	Not sure	#NULL!	#NULL!	#NULL!	Not sure	Yes
630	Female	24	Single	Bachelor	> 40000	>= 2	Urban	Fair	No	No	No	No	Large	Very large	Very large	Yes	Yes	No	Strongly disagree	Strongly disagree	Strongly disagree	Strongly disagree	Not sure	Agree	Agree	Agree	Agree	Agree	Strongly agree	Strongly agree	Not sure	Not sure	Agree	Strongly disagree	Strongly agree	Strongly agree	Strongly agree	Delay vaccination until I confirmed the vaccine safety	Both are acceptable	Both are acceptable	Definitely willing	No
631	Female	34	Married	Intermediate or below	30000-40000	>= 2	Urban	Poor	Yes	Yes	No	Yes	Fair	Fair	Fair	No	Yes	Yes	Not sure	Not sure	Not sure	Agree	Not sure	Agree	Agree	Agree	Agree	Agree	Not sure	Not sure	Not sure	Not sure	Not sure	Not sure	Not sure	Not sure	Not sure	#NULL!	#NULL!	#NULL!	Not sure	Yes
632	Male	34	Married	Intermediate or below	30000-40000	>= 2	Urban	Fair	No	Yes	Yes	Yes	Fair	Fair	Very large	Yes	Yes	No	Disagree	Agree	Agree	Disagree	Not sure	Agree	Agree	Agree	Agree	Agree	Not sure	Not sure	Not sure	Not sure	Not sure	Disagree	Not sure	Not sure	Not sure	Accept the vaccine as soon as possible	Routine immunization	Domestically manufactured	Probably willing	Yes
633	Female	25	Single	Bachelor	> 40000	o	Urban	Fair	No	No	No	No	Fair	Large	Fair	Yes	Yes	No	Not sure	Agree	Agree	Not sure	Not sure	Agree	Agree	Agree	Agree	Agree	Not sure	Not sure	Agree	Agree	Agree	Agree	Agree	Agree	Agree	Delay vaccination until I confirmed the vaccine safety	Both are acceptable	Both are acceptable	Definitely willing	Yes
634	Female	34	Married	Intermediate or below	< 20000	o	Urban	Very poor	Yes	No	No	No	Large	Very large	Very large	No	No	Yes	Agree	Agree	Agree	Agree	Not sure	Agree	Agree	Agree	Agree	Agree	Disagree	Disagree	Strongly agree	Strongly agree	Strongly agree	Strongly agree	Strongly agree	Not sure	Not sure	#NULL!	#NULL!	#NULL!	Definitely not willing	No
635	Female	34	Married	Intermediate or below	< 20000	o	Rural	Fair	Yes	No	No	No	Large	Large	Large	No	No	No	Not sure	Not sure	Not sure	Not sure	Not sure	Agree	Agree	Agree	Agree	Agree	Disagree	Disagree	Agree	Agree	Agree	Agree	Agree	Not sure	Not sure	#NULL!	#NULL!	#NULL!	Probably not willing	No
636	Male	34	Married	Bachelor	> 40000	1	Urban	Fair	No	No	No	No	Fair	Fair	Large	Yes	Yes	No	Not sure	Disagree	Disagree	Disagree	Not sure	Agree	Agree	Agree	Agree	Agree	Not sure	Not sure	Not sure	Not sure	Not sure	Agree	Agree	Not sure	Disagree	#NULL!	#NULL!	#NULL!	Not sure	Yes
637	Female	34	Married	Bachelor	30000-40000	>= 2	Urban	Fair	No	No	No	No	Fair	Fair	Fair	Yes	Yes	No	Disagree	Disagree	Disagree	Not sure	Not sure	Agree	Agree	Agree	Agree	Agree	Disagree	Disagree	Disagree	Not sure	Agree	Agree	Agree	Disagree	Disagree	#NULL!	#NULL!	#NULL!	Probably not willing	No
638	Male	34	Single	Bachelor	20000-30000	o	Rural	Fair	No	No	No	No	Fair	Fair	Large	Yes	Yes	No	Disagree	Disagree	Disagree	Not sure	Not sure	Agree	Agree	Agree	Agree	Agree	Agree	Agree	Agree	Agree	Agree	Agree	Agree	Agree	Agree	Accept the vaccine as soon as possible	Emergency vaccination	Domestically manufactured	Probably willing	Yes
639	Male	28	Single	Bachelor	20000-30000	>= 2	Urban	Fair	Yes	No	Yes	Yes	Large	Large	Large	Yes	Yes	Yes	Not sure	Agree	Not sure	Agree	Not sure	Agree	Agree	Agree	Agree	Agree	Not sure	Agree	Not sure	Agree	Not sure	Agree	Agree	Not sure	Agree	#NULL!	#NULL!	#NULL!	Not sure	Yes
640	Female	35	Married	Intermediate or below	> 40000	o	Urban	Very poor	Yes	Yes	No	No	Large	Large	Large	Yes	Yes	No	Agree	Disagree	Disagree	Disagree	Not sure	Agree	Agree	Agree	Agree	Agree	Agree	Agree	Agree	Disagree	Disagree	Disagree	Agree	Agree	Agree	Accept the vaccine as soon as possible	Emergency vaccination	Both are acceptable	Definitely willing	Yes
641	Male	32	Married	Master's and above	30000-40000	1	Urban	Poor	Yes	Yes	Yes	Yes	Large	Very large	Large	Yes	Yes	No	Strongly agree	Disagree	Disagree	Disagree	Not sure	Agree	Agree	Agree	Agree	Agree	Agree	Agree	Agree	Agree	Disagree	Disagree	Disagree	Strongly agree	Strongly agree	Accept the vaccine as soon as possible	Both are acceptable	Imported	Definitely willing	Yes
642	Male	35	Married	Master's and above	30000-40000	o	Urban	Poor	Yes	No	No	Yes	Large	Large	Very large	Yes	Yes	No	Agree	Disagree	Agree	Disagree	Not sure	Agree	Agree	Agree	Agree	Agree	Agree	Agree	Agree	Agree	Agree	Agree	Agree	Strongly agree	Agree	Delay vaccination until I confirmed the vaccine safety	Routine immunization	Both are acceptable	Definitely willing	Yes
643	Female	58	Married	Bachelor	30000-40000	o	Urban	Fair	No	No	No	No	Large	Large	Large	Yes	Yes	No	Disagree	Disagree	Disagree	Disagree	Not sure	Agree	Agree	Agree	Agree	Agree	Agree	Agree	Agree	Disagree	Not sure	Agree	Agree	Agree	Agree	Accept the vaccine as soon as possible	Routine immunization	Both are acceptable	Definitely willing	Yes
644	Female	26	Married	Bachelor	30000-40000	o	Urban	Fair	Yes	Yes	No	Yes	Small	Small	Large	Yes	Yes	No	Disagree	Disagree	Disagree	Disagree	Not sure	Agree	Agree	Agree	Agree	Agree	Disagree	Disagree	Agree	Agree	Strongly agree	Not sure	Strongly agree	Strongly agree	Strongly agree	#NULL!	#NULL!	#NULL!	Not sure	Yes
645	Male	40	Married	Master's and above	> 40000	1	Urban	Fair	No	Yes	Yes	No	Fair	Fair	Large	Yes	Yes	No	Disagree	Disagree	Disagree	Disagree	Not sure	Agree	Agree	Agree	Agree	Agree	Agree	Agree	Agree	Agree	Agree	Disagree	Agree	Agree	Agree	Delay vaccination until I confirmed the vaccine safety	Emergency vaccination	Both are acceptable	Definitely willing	Yes
646	Female	35	Single	Bachelor	30000-40000	1	Urban	Fair	No	No	No	No	Fair	Large	Large	Yes	Yes	No	Agree	Agree	Disagree	Disagree	Not sure	Agree	Agree	Agree	Agree	Agree	Agree	Agree	Agree	Agree	Disagree	Disagree	Agree	Agree	Agree	Delay vaccination until I confirmed the vaccine safety	Both are acceptable	Both are acceptable	Definitely willing	Yes
647	Female	30	Married	Intermediate or below	20000-30000	1	Rural	Poor	Yes	No	No	No	Fair	Large	Large	Yes	Yes	No	Agree	Agree	Agree	Disagree	Not sure	Agree	Agree	Agree	Agree	Agree	Agree	Agree	Agree	Disagree	Disagree	Agree	Agree	Agree	Agree	Accept the vaccine as soon as possible	Emergency vaccination	Both are acceptable	Definitely willing	Yes
648	Female	23	Single	Bachelor	< 20000	o	Rural	Fair	No	No	No	No	Fair	Large	Large	Yes	Yes	No	Agree	Agree	Agree	Disagree	Not sure	Agree	Agree	Agree	Agree	Agree	Agree	Agree	Agree	Agree	Agree	Agree	Agree	Agree	Agree	Delay vaccination until I confirmed the vaccine safety	Both are acceptable	Both are acceptable	Definitely willing	No
649	Female	52	Married	Master's and above	30000-40000	o	Urban	Fair	No	No	No	No	Large	Large	Large	Yes	Yes	No	Agree	Disagree	Disagree	Disagree	Not sure	Agree	Agree	Agree	Agree	Agree	Agree	Agree	Agree	Agree	Agree	Disagree	Agree	Agree	Agree	Delay vaccination until I confirmed the vaccine safety	Both are acceptable	Both are acceptable	Definitely willing	Yes
650	Male	39	Single	Bachelor	> 40000	o	Urban	Fair	No	No	No	No	Large	Large	Large	Yes	Yes	No	Disagree	Disagree	Agree	Disagree	Not sure	Agree	Agree	Agree	Agree	Agree	Not sure	Agree	Agree	Agree	Agree	Disagree	Strongly agree	Agree	Agree	#NULL!	#NULL!	#NULL!	Not sure	Yes
651	Male	34	Single	Intermediate or below	20000-30000	o	Urban	Fair	No	No	No	No	Fair	Fair	Fair	Yes	Yes	No	Not sure	Not sure	Not sure	Not sure	Not sure	Agree	Agree	Agree	Agree	Agree	Agree	Agree	Agree	Agree	Agree	Agree	Agree	Agree	Agree	#NULL!	#NULL!	#NULL!	Not sure	Yes
652	Female	34	Single	Bachelor	> 40000	1	Rural	Fair	No	No	Yes	Yes	Small	Fair	Fair	Yes	Yes	No	Disagree	Disagree	Disagree	Disagree	Not sure	Agree	Agree	Agree	Agree	Agree	Not sure	Not sure	Not sure	Agree	Agree	Agree	Agree	Agree	Disagree	#NULL!	#NULL!	#NULL!	Not sure	Yes
653	Female	51	Married	Bachelor	30000-40000	1	Urban	Good	No	No	No	No	Large	Large	Large	Yes	Yes	No	Not sure	Not sure	Not sure	Disagree	Not sure	Agree	Agree	Agree	Agree	Agree	Agree	Agree	Agree	Agree	Strongly agree	Strongly agree	Agree	Agree	Disagree	Delay vaccination until I confirmed the vaccine safety	Emergency vaccination	Imported	Probably willing	No
654	Female	34	Divorced	Master's and above	> 40000	o	Urban	Fair	Yes	No	No	Yes	Small	Fair	Fair	Yes	No	No	Disagree	Disagree	Disagree	Disagree	Not sure	Agree	Agree	Agree	Agree	Agree	Disagree	Disagree	Agree	Agree	Agree	Agree	Agree	Disagree	Disagree	#NULL!	#NULL!	#NULL!	Probably not willing	No
655	Female	38	Married	Master's and above	30000-40000	1	Rural	Poor	No	No	No	No	Fair	Large	Large	Yes	Yes	No	Agree	Not sure	Not sure	Disagree	Not sure	Agree	Agree	Agree	Agree	Agree	Disagree	Disagree	Not sure	Agree	Agree	Agree	Strongly agree	Strongly agree	Strongly disagree	Delay vaccination until I confirmed the vaccine safety	Emergency vaccination	Imported	Probably willing	Yes
656	Male	38	Single	Bachelor	30000-40000	o	Urban	Fair	No	No	No	Yes	Fair	Large	Large	Yes	Yes	No	Agree	Agree	Not sure	Disagree	Not sure	Agree	Agree	Agree	Agree	Agree	Not sure	Not sure	Agree	Agree	Agree	Agree	Agree	Agree	Disagree	Delay vaccination until I confirmed the vaccine safety	Both are acceptable	Both are acceptable	Probably willing	Yes
657	Female	20	Married	Bachelor	30000-40000	o	Urban	Good	No	No	No	No	Fair	Fair	Fair	Yes	Yes	No	Agree	Agree	Strongly agree	Agree	Not sure	Agree	Agree	Strongly agree	Agree	Agree	Disagree	Not sure	Not sure	Agree	Agree	Agree	Agree	Not sure	Agree	Accept the vaccine as soon as possible	Both are acceptable	Both are acceptable	Definitely willing	Yes
658	Male	36	Single	Bachelor	> 40000	o	Urban	Poor	No	No	No	No	Very large	Very large	Very large	Yes	Yes	No	Agree	Not sure	Not sure	Strongly disagree	Not sure	Agree	Agree	Strongly agree	Agree	Strongly agree	Agree	Agree	Agree	Agree	Agree	Agree	Agree	Agree	Not sure	Accept the vaccine as soon as possible	Both are acceptable	Both are acceptable	Definitely willing	Yes
659	Male	29	Single	Master's and above	> 40000	o	Rural	Poor	No	No	No	No	Large	Very large	Very large	Yes	Yes	No	Disagree	Strongly agree	Agree	Strongly agree	Not sure	Agree	Agree	Not sure	Strongly agree	Not sure	Agree	Not sure	Not sure	Disagree	Strongly agree	Agree	Strongly agree	Strongly agree	Not sure	Delay vaccination until I confirmed the vaccine safety	Both are acceptable	Both are acceptable	Definitely willing	Yes
660	Male	34	Married	Master's and above	> 40000	1	Rural	Very poor	Yes	Yes	Yes	Yes	Very large	Very large	Very large	No	No	No	Strongly agree	Strongly agree	Strongly agree	Strongly agree	Not sure	Agree	Agree	Strongly agree	Strongly agree	Strongly agree	Disagree	Disagree	Strongly agree	Strongly agree	Strongly agree	Strongly agree	Strongly agree	Strongly agree	Strongly disagree	#NULL!	#NULL!	#NULL!	Probably not willing	Yes
661	Male	25	Married	Intermediate or below	30000-40000	o	Urban	Very good	Yes	No	No	Yes	Small	Small	Small	Yes	Yes	Yes	Disagree	Not sure	Not sure	Not sure	Not sure	Agree	Strongly agree	Strongly agree	Agree	Agree	Strongly disagree	Disagree	Not sure	Disagree	Disagree	Disagree	Disagree	Not sure	Not sure	Accept the vaccine as soon as possible	Routine immunization	Both are acceptable	Definitely willing	Yes
662	Female	27	Single	Bachelor	30000-40000	o	Urban	Fair	No	No	No	No	Large	Large	Large	Yes	Yes	No	Not sure	Not sure	Not sure	Disagree	Not sure	Strongly agree	Not sure	Not sure	Not sure	Agree	Not sure	Not sure	Not sure	Not sure	Not sure	Not sure	Strongly agree	Agree	Not sure	#NULL!	#NULL!	#NULL!	Not sure	Yes
663	Female	31	Married	Master's and above	> 40000	1	Urban	Poor	Yes	Yes	No	Yes	Fair	Fair	Large	Yes	No	No	Not sure	Not sure	Agree	Not sure	Not sure	Strongly agree	Not sure	Agree	Strongly agree	Strongly agree	Agree	Agree	Agree	Agree	Agree	Disagree	Agree	Strongly agree	Not sure	Delay vaccination until I confirmed the vaccine safety	Emergency vaccination	Both are acceptable	Definitely willing	Yes
664	Male	38	Married	Bachelor	< 20000	1	Rural	Good	No	No	No	No	Very large	Fair	Very large	Yes	Yes	No	Disagree	Strongly disagree	Disagree	Not sure	Not sure	Strongly agree	Agree	Not sure	Disagree	Agree	Agree	Not sure	Agree	Not sure	Agree	Agree	Strongly agree	Strongly agree	Strongly agree	#NULL!	#NULL!	#NULL!	Not sure	Yes
665	Male	24	Single	Bachelor	20000-30000	o	Urban	Good	No	No	No	No	Fair	Large	Very large	Yes	Yes	No	Not sure	Disagree	Agree	Strongly disagree	Not sure	Strongly agree	Agree	Agree	Not sure	Agree	Not sure	Not sure	Agree	Not sure	Disagree	Strongly agree	Strongly agree	Strongly agree	Agree	Delay vaccination until I confirmed the vaccine safety	Emergency vaccination	Both are acceptable	Definitely willing	No
666	Female	36	Single	Bachelor	30000-40000	1	Rural	Poor	No	No	No	No	Large	Large	Large	Yes	Yes	No	Agree	Not sure	Not sure	Disagree	Not sure	Strongly agree	Agree	Strongly agree	Not sure	Strongly agree	Agree	Agree	Not sure	Agree	Agree	Agree	Strongly agree	Strongly agree	Strongly agree	Accept the vaccine as soon as possible	Both are acceptable	Both are acceptable	Definitely willing	Yes
667	Male	26	Married	Intermediate or below	30000-40000	>= 2	Rural	Very poor	Yes	Yes	Yes	Yes	Large	Large	Large	No	Yes	Yes	Agree	Agree	Agree	Agree	Not sure	Strongly agree	Agree	Agree	Agree	Agree	Disagree	Disagree	Agree	Agree	Strongly agree	Agree	Strongly agree	Strongly agree	Not sure	#NULL!	#NULL!	#NULL!	Not sure	Yes
668	Male	38	Married	Intermediate or below	> 40000	>= 2	Urban	Good	Yes	No	No	Yes	Fair	Large	Large	Yes	Yes	Yes	Disagree	Not sure	Disagree	Strongly disagree	Not sure	Strongly agree	Strongly agree	Agree	Agree	Agree	Agree	Strongly agree	Agree	Agree	Strongly agree	Agree	Agree	Strongly agree	Agree	Delay vaccination until I confirmed the vaccine safety	Emergency vaccination	Both are acceptable	Definitely willing	Yes
669	Female	22	Married	Intermediate or below	20000-30000	>= 2	Urban	Poor	Yes	Yes	No	No	Small	Small	Small	Yes	No	Yes	Disagree	Disagree	Disagree	Disagree	Agree	Disagree	Strongly disagree	Not sure	Strongly disagree	Disagree	Strongly disagree	Strongly disagree	Strongly disagree	Disagree	Disagree	Disagree	Disagree	Not sure	Disagree	Accept the vaccine as soon as possible	Routine immunization	Both are acceptable	Probably willing	Yes
670	Male	38	Married	Bachelor	20000-30000	>= 2	Urban	Fair	Yes	Yes	No	No	Very large	Very large	Large	No	Yes	No	Disagree	Disagree	Agree	Strongly disagree	Agree	Disagree	Disagree	Agree	Disagree	Agree	Not sure	Agree	Not sure	Agree	Agree	Agree	Strongly agree	Strongly agree	Agree	Delay vaccination until I confirmed the vaccine safety	Both are acceptable	Imported	Probably willing	No
671	Female	20	Single	Bachelor	> 40000	>= 2	Urban	Poor	No	No	No	No	Fair	Large	Fair	Yes	Yes	No	Disagree	Not sure	Agree	Strongly disagree	Agree	Disagree	Disagree	Disagree	Not sure	Disagree	Agree	Agree	Not sure	Agree	Agree	Agree	Strongly agree	Strongly agree	Strongly agree	Delay vaccination until I confirmed the vaccine safety	Both are acceptable	Both are acceptable	Definitely willing	No
672	Male	19	Single	Bachelor	30000-40000	o	Urban	Poor	No	No	No	No	Large	Large	Fair	Yes	Yes	No	Not sure	Agree	Agree	Disagree	Agree	Disagree	Disagree	Not sure	Not sure	Not sure	Disagree	Disagree	Agree	Disagree	Agree	Agree	Agree	Strongly agree	Strongly agree	#NULL!	#NULL!	#NULL!	Probably not willing	Yes
673	Male	25	Single	Bachelor	> 40000	o	Urban	Poor	No	No	No	No	Small	Small	Large	Yes	Yes	No	Not sure	Not sure	Agree	Strongly disagree	Agree	Disagree	Disagree	Agree	Agree	Strongly disagree	Agree	Agree	Not sure	Agree	Agree	Agree	Strongly agree	Agree	Agree	Delay vaccination until I confirmed the vaccine safety	Both are acceptable	Both are acceptable	Definitely willing	Yes
674	Male	20	Single	Intermediate or below	< 20000	o	Urban	Poor	No	Yes	Yes	Yes	Vey small	Large	Fair	Yes	Yes	No	Disagree	Agree	Agree	Disagree	Agree	Disagree	Disagree	Not sure	Agree	Disagree	Disagree	Not sure	Not sure	Not sure	Not sure	Not sure	Not sure	Strongly disagree	Not sure	#NULL!	#NULL!	#NULL!	Not sure	Yes
675	Female	25	Married	Bachelor	20000-30000	1	Urban	Fair	No	No	No	No	Large	Large	Large	Yes	Yes	No	Disagree	Not sure	Not sure	Disagree	Agree	Disagree	Disagree	Agree	Agree	Disagree	Agree	Agree	Agree	Agree	Agree	Agree	Agree	Agree	Disagree	Accept the vaccine as soon as possible	Both are acceptable	Both are acceptable	Definitely willing	No
676	Male	25	Single	Intermediate or below	20000-30000	o	Urban	Fair	No	No	No	No	Small	Fair	Fair	Yes	Yes	No	Disagree	Disagree	Disagree	Disagree	Agree	Disagree	Disagree	Disagree	Agree	Agree	Agree	Agree	Disagree	Disagree	Disagree	Agree	Disagree	Agree	Agree	Delay vaccination until I confirmed the vaccine safety	Both are acceptable	Both are acceptable	Definitely willing	Yes
677	Female	21	Single	Bachelor	30000-40000	o	Urban	Fair	No	No	No	Yes	Very large	Very large	Fair	Yes	Yes	Yes	Strongly disagree	Disagree	Not sure	Strongly disagree	Agree	Disagree	Not sure	Not sure	Disagree	Strongly disagree	Not sure	Disagree	Disagree	Strongly disagree	Strongly disagree	Not sure	Not sure	Agree	Agree	#NULL!	#NULL!	#NULL!	Not sure	No
678	Male	59	Married	Intermediate or below	20000-30000	>= 2	Rural	Poor	No	No	No	No	Small	Small	Fair	Yes	Yes	No	Not sure	Not sure	Not sure	Disagree	Agree	Disagree	Not sure	Not sure	Disagree	Disagree	Not sure	Disagree	Disagree	Not sure	Not sure	Disagree	Not sure	Agree	Not sure	Delay vaccination until I confirmed the vaccine safety	Both are acceptable	Both are acceptable	Probably willing	Yes
679	Male	34	Single	Bachelor	< 20000	o	Rural	Fair	No	No	No	No	Fair	Small	Vey small	No	Yes	No	Not sure	Strongly disagree	Not sure	Strongly disagree	Agree	Disagree	Agree	Agree	Not sure	Agree	Strongly disagree	Disagree	Not sure	Disagree	Strongly disagree	Disagree	Not sure	Not sure	Disagree	#NULL!	#NULL!	#NULL!	Not sure	Yes
680	Male	23	Single	Bachelor	30000-40000	o	Urban	Poor	No	No	No	Yes	Very large	Very large	Large	Yes	Yes	No	Strongly disagree	Strongly disagree	Disagree	Strongly disagree	Agree	Disagree	Agree	Disagree	Agree	Disagree	Agree	Agree	Not sure	Agree	Strongly agree	Not sure	Strongly agree	Strongly agree	Agree	Delay vaccination until I confirmed the vaccine safety	Emergency vaccination	Both are acceptable	Definitely willing	Yes
681	Male	36	Single	Intermediate or below	> 40000	1	Urban	Very good	Yes	Yes	Yes	Yes	Large	Large	Small	Yes	Yes	No	Not sure	Agree	Agree	Agree	Agree	Disagree	Agree	Agree	Agree	Agree	Agree	Agree	Agree	Agree	Agree	Agree	Agree	Agree	Agree	Delay vaccination until I confirmed the vaccine safety	Emergency vaccination	Imported	Definitely willing	No
682	Male	38	Single	Intermediate or below	30000-40000	o	Urban	Good	No	No	No	No	Fair	Very large	Fair	No	Yes	No	Not sure	Disagree	Not sure	Strongly disagree	Agree	Not sure	Disagree	Not sure	Disagree	Not sure	Not sure	Not sure	Not sure	Not sure	Not sure	Agree	Agree	Agree	Agree	#NULL!	#NULL!	#NULL!	Not sure	Yes
683	Male	36	Single	Bachelor	20000-30000	1	Rural	Fair	No	No	No	Yes	Fair	Large	Fair	Yes	Yes	No	Agree	Agree	Agree	Not sure	Agree	Not sure	Disagree	Agree	Not sure	Agree	Agree	Not sure	Agree	Agree	Not sure	Agree	Agree	Not sure	Not sure	Delay vaccination until I confirmed the vaccine safety	Both are acceptable	Both are acceptable	Probably willing	No
684	Female	32	Married	Bachelor	> 40000	1	Urban	Fair	No	No	No	No	Very large	Very large	Fair	Yes	Yes	No	Not sure	Not sure	Not sure	Strongly disagree	Agree	Not sure	Disagree	Agree	Agree	Agree	Not sure	Not sure	Not sure	Not sure	Not sure	Disagree	Not sure	Strongly agree	Strongly agree	Delay vaccination until I confirmed the vaccine safety	Both are acceptable	Both are acceptable	Definitely willing	Yes
685	Female	26	Married	Bachelor	> 40000	o	Urban	Good	No	No	No	No	Fair	Fair	Small	Yes	Yes	No	Not sure	Not sure	Not sure	Not sure	Agree	Not sure	Not sure	Not sure	Disagree	Disagree	Disagree	Disagree	Agree	Agree	Agree	Agree	Agree	Agree	Not sure	#NULL!	#NULL!	#NULL!	Probably not willing	Yes
686	Female	25	Single	Bachelor	20000-30000	o	Urban	Good	No	Yes	Yes	Yes	Small	Small	Small	Yes	No	Yes	Strongly disagree	Disagree	Disagree	Strongly disagree	Agree	Not sure	Not sure	Agree	Disagree	Not sure	Disagree	Not sure	Agree	Not sure	Agree	Not sure	Not sure	Not sure	Disagree	#NULL!	#NULL!	#NULL!	Not sure	Yes
687	Male	36	Single	Bachelor	> 40000	>= 2	Urban	Poor	No	No	No	No	Vey small	Vey small	Small	Yes	Yes	No	Not sure	Strongly disagree	Strongly disagree	Not sure	Agree	Not sure	Not sure	Not sure	Disagree	Agree	Strongly disagree	Disagree	Agree	Not sure	Disagree	Disagree	Disagree	Not sure	Disagree	Accept the vaccine as soon as possible	Routine immunization	Both are acceptable	Probably willing	Yes
688	Female	45	Married	Bachelor	30000-40000	o	Urban	Fair	Yes	No	No	Yes	Small	Fair	Large	Yes	Yes	No	Not sure	Not sure	Not sure	Disagree	Agree	Not sure	Not sure	Not sure	Not sure	Not sure	Not sure	Not sure	Not sure	Not sure	Not sure	Not sure	Not sure	Agree	Agree	#NULL!	#NULL!	#NULL!	Not sure	Yes
689	Male	35	Married	Master's and above	30000-40000	1	Urban	Fair	No	No	No	No	Fair	Fair	Fair	Yes	Yes	No	Not sure	Not sure	Not sure	Not sure	Agree	Not sure	Not sure	Not sure	Not sure	Not sure	Agree	Agree	Agree	Not sure	Not sure	Not sure	Not sure	Agree	Agree	Accept the vaccine as soon as possible	Routine immunization	Both are acceptable	Definitely willing	Yes
690	Female	28	Married	Bachelor	20000-30000	1	Urban	Good	No	Yes	Yes	Yes	Large	Small	Fair	Yes	Yes	No	Agree	Agree	Not sure	Agree	Agree	Not sure	Not sure	Not sure	Not sure	Not sure	Agree	Agree	Agree	Agree	Agree	Agree	Agree	Not sure	Agree	#NULL!	#NULL!	#NULL!	Not sure	Yes
691	Male	22	Single	Intermediate or below	20000-30000	1	Urban	Poor	Yes	Yes	No	No	Fair	Large	Large	No	Yes	No	Not sure	Not sure	Not sure	Not sure	Agree	Not sure	Not sure	Not sure	Not sure	Not sure	Agree	Agree	Agree	Agree	Agree	Agree	Agree	Agree	Agree	#NULL!	#NULL!	#NULL!	Not sure	No
692	Female	22	Married	Intermediate or below	< 20000	>= 2	Rural	Fair	No	No	No	No	Fair	Vey small	Fair	Yes	Yes	No	Not sure	Not sure	Not sure	Not sure	Agree	Not sure	Not sure	Not sure	Not sure	Agree	Agree	Agree	Not sure	Not sure	Not sure	Agree	Agree	Agree	Agree	#NULL!	#NULL!	#NULL!	Not sure	Yes
693	Female	34	Married	Intermediate or below	> 40000	o	Urban	Fair	No	No	No	No	Very large	Very large	Very large	Yes	Yes	No	Agree	Disagree	Agree	Disagree	Agree	Not sure	Not sure	Not sure	Not sure	Agree	Not sure	Agree	Agree	Agree	Agree	Agree	Agree	Agree	Agree	Delay vaccination until I confirmed the vaccine safety	Both are acceptable	Both are acceptable	Probably willing	Yes
694	Male	28	Married	Bachelor	20000-30000	o	Urban	Very good	Yes	Yes	Yes	No	Large	Fair	Fair	Yes	Yes	No	Disagree	Agree	Agree	Not sure	Agree	Not sure	Not sure	Agree	Not sure	Agree	Disagree	Not sure	Not sure	Not sure	Agree	Agree	Not sure	Not sure	Agree	#NULL!	#NULL!	#NULL!	Not sure	Yes
695	Female	28	Married	Intermediate or below	30000-40000	>= 2	Rural	Fair	Yes	No	Yes	Yes	Large	Large	Large	Yes	Yes	Yes	Agree	Agree	Agree	Agree	Agree	Not sure	Not sure	Agree	Not sure	Agree	Not sure	Agree	Agree	Agree	Agree	Agree	Agree	Agree	Agree	#NULL!	#NULL!	#NULL!	Not sure	Yes
696	Female	25	Single	Bachelor	> 40000	1	Urban	Fair	No	No	No	Yes	Very large	Very large	Very large	Yes	Yes	No	Not sure	Not sure	Not sure	Not sure	Agree	Not sure	Not sure	Agree	Not sure	Strongly agree	Not sure	Not sure	Not sure	Not sure	Not sure	Not sure	Not sure	Not sure	Not sure	#NULL!	#NULL!	#NULL!	Not sure	Yes
697	Male	25	Single	Bachelor	> 40000	o	Urban	Poor	No	No	No	No	Small	Small	Small	Yes	Yes	No	Strongly disagree	Strongly disagree	Disagree	Strongly disagree	Agree	Not sure	Not sure	Not sure	Agree	Not sure	Disagree	Not sure	Not sure	Not sure	Not sure	Not sure	Not sure	Not sure	Not sure	Delay vaccination until I confirmed the vaccine safety	Emergency vaccination	Domestically manufactured	Definitely willing	Yes
698	Female	28	Married	Master's and above	30000-40000	>= 2	Urban	Fair	Yes	No	No	No	Fair	Large	Large	Yes	Yes	Yes	Disagree	Not sure	Not sure	Agree	Agree	Not sure	Not sure	Not sure	Agree	Agree	Agree	Agree	Agree	Agree	Not sure	Not sure	Not sure	Agree	Not sure	#NULL!	#NULL!	#NULL!	Not sure	Yes
699	Male	19	Married	Bachelor	20000-30000	o	Urban	Fair	No	Yes	No	No	Large	Small	Large	Yes	Yes	No	Not sure	Not sure	Not sure	Not sure	Agree	Not sure	Not sure	Agree	Agree	Agree	Not sure	Agree	Strongly agree	Agree	Agree	Agree	Agree	Agree	Strongly agree	Delay vaccination until I confirmed the vaccine safety	Both are acceptable	Imported	Probably willing	No
700	Male	38	Married	Bachelor	20000-30000	o	Urban	Good	No	No	No	No	Fair	Small	Large	No	Yes	Yes	Disagree	Not sure	Not sure	Disagree	Agree	Not sure	Not sure	Agree	Agree	Agree	Agree	Agree	Not sure	Agree	Strongly agree	Disagree	Agree	Strongly agree	Disagree	Delay vaccination until I confirmed the vaccine safety	Routine immunization	Imported	Probably willing	Yes
701	Female	23	Single	Intermediate or below	> 40000	o	Urban	Fair	No	No	No	No	Large	Large	Large	Yes	Yes	No	Agree	Agree	Agree	Agree	Agree	Not sure	Not sure	Agree	Agree	Agree	Agree	Agree	Agree	Agree	Agree	Agree	Agree	Agree	Agree	Delay vaccination until I confirmed the vaccine safety	Both are acceptable	Both are acceptable	Probably willing	No
702	Female	25	Single	Bachelor	20000-30000	o	Urban	Poor	Yes	No	No	No	Vey small	Large	Large	Yes	Yes	No	Not sure	Not sure	Not sure	Not sure	Agree	Not sure	Agree	Not sure	Not sure	Disagree	Agree	Agree	Agree	Agree	Agree	Agree	Agree	Agree	Not sure	Accept the vaccine as soon as possible	Both are acceptable	Both are acceptable	Definitely willing	Yes
703	Male	29	Single	Bachelor	> 40000	o	Urban	Fair	No	No	No	Yes	Fair	Large	Large	Yes	Yes	No	Disagree	Not sure	Not sure	Strongly disagree	Agree	Not sure	Agree	Not sure	Not sure	Not sure	Agree	Agree	Agree	Agree	Agree	Agree	Agree	Agree	Agree	Accept the vaccine as soon as possible	Routine immunization	Both are acceptable	Definitely willing	Yes
704	Female	20	Single	Bachelor	< 20000	1	Urban	Good	No	Yes	No	No	Fair	Fair	Fair	Yes	Yes	Yes	Strongly agree	Not sure	Agree	Not sure	Agree	Not sure	Agree	Not sure	Not sure	Not sure	Agree	Agree	Agree	Agree	Agree	Agree	Agree	Agree	Not sure	Accept the vaccine as soon as possible	Emergency vaccination	Imported	Probably willing	Yes
705	Male	32	Single	Bachelor	< 20000	o	Rural	Very good	No	No	No	No	Large	Large	Large	Yes	Yes	No	Not sure	Agree	Agree	Not sure	Agree	Not sure	Agree	Not sure	Not sure	Not sure	Strongly disagree	Disagree	Strongly agree	Strongly agree	Strongly agree	Strongly agree	Strongly agree	Agree	Agree	Delay vaccination until I confirmed the vaccine safety	Both are acceptable	Both are acceptable	Probably willing	Yes
706	Male	20	Single	Bachelor	> 40000	1	Urban	Poor	Yes	No	No	No	Fair	Fair	Large	Yes	Yes	No	Not sure	Disagree	Not sure	Disagree	Agree	Not sure	Agree	Agree	Not sure	Agree	Not sure	Not sure	Strongly agree	Strongly agree	Agree	Not sure	Strongly agree	Agree	Not sure	#NULL!	#NULL!	#NULL!	Probably not willing	Yes
707	Male	28	Single	Bachelor	< 20000	o	Rural	Very poor	No	Yes	Yes	Yes	Large	Large	Large	Yes	Yes	No	Agree	Agree	Agree	Not sure	Agree	Not sure	Agree	Agree	Not sure	Agree	Agree	Agree	Agree	Agree	Agree	Not sure	Not sure	Agree	Agree	Accept the vaccine as soon as possible	Emergency vaccination	Imported	Definitely willing	Yes
708	Female	36	Single	Intermediate or below	30000-40000	>= 2	Urban	Poor	No	Yes	No	Yes	Very large	Very large	Very large	Yes	Yes	Yes	Not sure	Not sure	Not sure	Strongly disagree	Agree	Not sure	Agree	Agree	Agree	Strongly disagree	Not sure	Agree	Disagree	Not sure	Not sure	Not sure	Not sure	Agree	Agree	#NULL!	#NULL!	#NULL!	Not sure	Yes
709	Female	51	Married	Intermediate or below	< 20000	1	Urban	Fair	No	No	No	No	Fair	Fair	Small	No	Yes	No	Strongly disagree	Disagree	Not sure	Strongly disagree	Agree	Not sure	Agree	Agree	Agree	Not sure	Strongly disagree	Strongly disagree	Not sure	Agree	Agree	Agree	Agree	Agree	Agree	#NULL!	#NULL!	#NULL!	Definitely not willing	No
710	Male	28	Married	Master's and above	20000-30000	>= 2	Urban	Good	Yes	Yes	Yes	Yes	Fair	Large	Large	Yes	Yes	Yes	Not sure	Not sure	Not sure	Not sure	Agree	Not sure	Agree	Not sure	Agree	Agree	Agree	Agree	Agree	Agree	Agree	Agree	Agree	Not sure	Agree	#NULL!	#NULL!	#NULL!	Not sure	Yes
711	Female	20	Single	Bachelor	< 20000	o	Urban	Fair	No	No	No	No	Very large	Large	Large	No	Yes	No	Agree	Strongly disagree	Disagree	Disagree	Agree	Not sure	Agree	Agree	Agree	Agree	Disagree	Not sure	Agree	Agree	Agree	Not sure	Strongly agree	Strongly agree	Agree	#NULL!	#NULL!	#NULL!	Probably not willing	Yes
712	Female	36	Single	Intermediate or below	> 40000	1	Urban	Poor	Yes	No	No	Yes	Fair	Small	Large	Yes	Yes	No	Disagree	Strongly disagree	Strongly disagree	Strongly disagree	Agree	Not sure	Agree	Agree	Agree	Agree	Agree	Agree	Not sure	Strongly agree	Strongly agree	Not sure	Strongly agree	Agree	Agree	Delay vaccination until I confirmed the vaccine safety	Both are acceptable	Both are acceptable	Probably willing	No
713	Male	20	Single	Bachelor	< 20000	>= 2	Urban	Very good	No	Yes	Yes	Yes	Large	Fair	Fair	Yes	Yes	No	Agree	Agree	Agree	Agree	Agree	Not sure	Agree	Agree	Agree	Agree	Agree	Agree	Not sure	Not sure	Not sure	Not sure	Not sure	Agree	Agree	Accept the vaccine as soon as possible	Routine immunization	Both are acceptable	Definitely willing	Yes
714	Female	35	Married	Intermediate or below	20000-30000	o	Rural	Very poor	Yes	Yes	No	No	Fair	Fair	Fair	Yes	Yes	Yes	Not sure	Not sure	Not sure	Not sure	Agree	Not sure	Agree	Agree	Agree	Agree	Agree	Agree	Agree	Not sure	Not sure	Agree	Agree	Strongly agree	Strongly agree	Accept the vaccine as soon as possible	Both are acceptable	Domestically manufactured	Probably willing	No
715	Female	26	Single	Bachelor	20000-30000	1	Urban	Poor	No	No	No	No	Large	Very large	Fair	Yes	Yes	No	Not sure	Not sure	Not sure	Not sure	Agree	Agree	Disagree	Agree	Agree	Agree	Agree	Agree	Agree	Agree	Agree	Agree	Agree	Agree	Agree	Delay vaccination until I confirmed the vaccine safety	Both are acceptable	Both are acceptable	Definitely willing	Yes
716	Female	28	Single	Bachelor	> 40000	o	Rural	Fair	No	Yes	No	No	Small	Very large	Fair	Yes	Yes	No	Strongly disagree	Not sure	Not sure	Agree	Agree	Agree	Not sure	Strongly agree	Strongly disagree	Disagree	Not sure	Not sure	Agree	Not sure	Agree	Strongly agree	Strongly agree	Strongly agree	Agree	Delay vaccination until I confirmed the vaccine safety	Routine immunization	Both are acceptable	Probably willing	Yes
717	Female	28	Single	Bachelor	30000-40000	1	Rural	Poor	No	No	No	No	Large	Large	Large	Yes	Yes	No	Not sure	Agree	Not sure	Strongly disagree	Agree	Agree	Not sure	Not sure	Disagree	Agree	Agree	Agree	Agree	Not sure	Not sure	Agree	Agree	Agree	Not sure	Delay vaccination until I confirmed the vaccine safety	Routine immunization	Both are acceptable	Probably willing	Yes
718	Male	20	Single	Bachelor	30000-40000	o	Urban	Very good	Yes	Yes	No	No	Large	Very large	Fair	Yes	Yes	Yes	Strongly disagree	Disagree	Agree	Strongly disagree	Agree	Agree	Not sure	Not sure	Not sure	Not sure	Agree	Agree	Agree	Agree	Agree	Disagree	Strongly agree	Strongly agree	Not sure	Delay vaccination until I confirmed the vaccine safety	Both are acceptable	Both are acceptable	Probably willing	Yes
719	Male	28	Married	Master's and above	30000-40000	o	Urban	Very good	Yes	Yes	Yes	No	Large	Large	Large	Yes	Yes	No	Agree	Not sure	Disagree	Agree	Agree	Agree	Not sure	Not sure	Not sure	Not sure	Agree	Agree	Agree	Agree	Agree	Agree	Agree	Not sure	Agree	Accept the vaccine as soon as possible	Both are acceptable	Both are acceptable	Definitely willing	Yes
720	Male	26	Married	Master's and above	> 40000	1	Urban	Fair	No	No	No	Yes	Large	Fair	Small	Yes	Yes	No	Not sure	Not sure	Not sure	Not sure	Agree	Agree	Not sure	Not sure	Not sure	Not sure	Disagree	Disagree	Agree	Agree	Agree	Not sure	Agree	Strongly agree	Strongly agree	Delay vaccination until I confirmed the vaccine safety	Routine immunization	Domestically manufactured	Probably willing	Yes
721	Female	38	Married	Bachelor	20000-30000	1	Urban	Good	No	Yes	No	Yes	Large	Very large	Fair	Yes	Yes	No	Disagree	Strongly disagree	Not sure	Strongly disagree	Agree	Agree	Not sure	Disagree	Not sure	Agree	Agree	Agree	Not sure	Agree	Strongly agree	Strongly agree	Agree	Strongly agree	Strongly agree	Delay vaccination until I confirmed the vaccine safety	Emergency vaccination	Imported	Definitely willing	Yes
722	Female	48	Single	Bachelor	< 20000	>= 2	Urban	Fair	No	No	No	No	Fair	Large	Large	No	Yes	Yes	Not sure	Disagree	Strongly disagree	Not sure	Agree	Agree	Not sure	Not sure	Not sure	Agree	Not sure	Not sure	Not sure	Not sure	Not sure	Not sure	Not sure	Agree	Agree	#NULL!	#NULL!	#NULL!	Not sure	Yes
723	Female	25	Single	Bachelor	> 40000	o	Urban	Fair	No	No	No	No	Large	Large	Large	Yes	Yes	No	Not sure	Disagree	Disagree	Disagree	Agree	Agree	Not sure	Not sure	Not sure	Agree	Not sure	Not sure	Not sure	Agree	Agree	Agree	Agree	Strongly agree	Strongly agree	Delay vaccination until I confirmed the vaccine safety	Both are acceptable	Both are acceptable	Definitely willing	Yes
724	Male	28	Married	Bachelor	> 40000	>= 2	Rural	Poor	Yes	No	No	No	Large	Large	Fair	Yes	Yes	Yes	Not sure	Agree	Agree	Agree	Agree	Agree	Not sure	Not sure	Not sure	Agree	Not sure	Agree	Agree	Agree	Agree	Agree	Agree	Agree	Agree	Accept the vaccine as soon as possible	Emergency vaccination	Imported	Probably willing	Yes
725	Female	26	Single	Bachelor	< 20000	o	Urban	Poor	No	No	No	No	Very large	Very large	Very large	Yes	Yes	No	Not sure	Not sure	Disagree	Disagree	Agree	Agree	Not sure	Agree	Not sure	Agree	Not sure	Not sure	Disagree	Disagree	Not sure	Not sure	Not sure	Agree	Agree	Accept the vaccine as soon as possible	Emergency vaccination	Both are acceptable	Definitely willing	Yes
726	Female	28	Married	Intermediate or below	< 20000	>= 2	Rural	Fair	Yes	Yes	No	No	Fair	Large	Large	Yes	Yes	No	Not sure	Not sure	Agree	Agree	Agree	Agree	Not sure	Agree	Not sure	Agree	Disagree	Not sure	Not sure	Not sure	Not sure	Not sure	Not sure	Agree	Agree	Accept the vaccine as soon as possible	Both are acceptable	Both are acceptable	Definitely willing	Yes
727	Male	36	Single	Bachelor	> 40000	>= 2	Urban	Fair	No	Yes	No	No	Fair	Large	Large	Yes	Yes	No	Not sure	Disagree	Disagree	Not sure	Agree	Agree	Not sure	Agree	Agree	Not sure	Agree	Agree	Agree	Not sure	Not sure	Agree	Agree	Strongly agree	Agree	Delay vaccination until I confirmed the vaccine safety	Routine immunization	Both are acceptable	Definitely willing	Yes
728	Female	26	Married	Master's and above	> 40000	o	Urban	Poor	Yes	No	No	Yes	Large	Large	Small	Yes	Yes	No	Agree	Not sure	Disagree	Disagree	Agree	Agree	Not sure	Agree	Agree	Agree	Not sure	Not sure	Disagree	Disagree	Disagree	Disagree	Disagree	Strongly agree	Strongly agree	Delay vaccination until I confirmed the vaccine safety	Both are acceptable	Imported	Probably willing	Yes
729	Male	20	Single	Bachelor	< 20000	o	Urban	Poor	No	No	No	Yes	Large	Very large	Large	Yes	Yes	No	Agree	Agree	Agree	Strongly disagree	Agree	Agree	Not sure	Agree	Agree	Agree	Not sure	Agree	Agree	Agree	Strongly agree	Agree	Strongly agree	Strongly agree	Agree	Delay vaccination until I confirmed the vaccine safety	Both are acceptable	Both are acceptable	Probably willing	Yes
730	Male	34	Married	Master's and above	> 40000	1	Rural	Fair	No	No	No	No	Fair	Very large	Fair	No	No	No	Disagree	Disagree	Disagree	Disagree	Agree	Agree	Not sure	Agree	Agree	Agree	Disagree	Disagree	Agree	Agree	Agree	Agree	Strongly agree	Disagree	Disagree	#NULL!	#NULL!	#NULL!	Definitely not willing	No
731	Female	20	Single	Bachelor	30000-40000	o	Urban	Poor	No	No	No	No	Large	Very large	Very large	Yes	Yes	No	Agree	Agree	Not sure	Strongly disagree	Agree	Agree	Not sure	Agree	Agree	Agree	Agree	Agree	Agree	Agree	Agree	Agree	Strongly agree	Agree	Strongly agree	Delay vaccination until I confirmed the vaccine safety	Routine immunization	Both are acceptable	Definitely willing	Yes
732	Female	38	Single	Bachelor	30000-40000	1	Urban	Good	No	Yes	No	Yes	Fair	Large	Large	Yes	Yes	No	Disagree	Agree	Not sure	Strongly disagree	Agree	Agree	Not sure	Agree	Agree	Agree	Agree	Agree	Not sure	Disagree	Agree	Agree	Agree	Agree	Disagree	Accept the vaccine as soon as possible	Emergency vaccination	Imported	Definitely willing	Yes
733	Female	22	Single	Intermediate or below	> 40000	o	Urban	Fair	No	No	No	Yes	Large	Very large	Large	Yes	Yes	No	Strongly disagree	Strongly disagree	Not sure	Strongly disagree	Agree	Agree	Agree	Disagree	Disagree	Disagree	Disagree	Disagree	Agree	Agree	Agree	Disagree	Agree	Strongly agree	Strongly agree	#NULL!	#NULL!	#NULL!	Probably not willing	No
734	Male	24	Single	Bachelor	30000-40000	1	Urban	Good	No	No	No	No	Fair	Fair	Small	Yes	Yes	No	Disagree	Disagree	Disagree	Strongly disagree	Agree	Agree	Agree	Disagree	Disagree	Agree	Agree	Agree	Agree	Agree	Agree	Agree	Agree	Agree	Agree	Delay vaccination until I confirmed the vaccine safety	Both are acceptable	Both are acceptable	Definitely willing	Yes
735	Male	32	Single	Intermediate or below	20000-30000	1	Rural	Good	No	No	No	No	Fair	Large	Fair	No	Yes	No	Disagree	Not sure	Disagree	Strongly disagree	Agree	Agree	Agree	Agree	Disagree	Agree	Disagree	Agree	Agree	Not sure	Agree	Strongly agree	Strongly agree	Strongly agree	Strongly agree	Delay vaccination until I confirmed the vaccine safety	Emergency vaccination	Both are acceptable	Definitely willing	Yes
736	Female	25	Single	Bachelor	> 40000	1	Urban	Poor	No	No	No	Yes	Fair	Very large	Very large	Yes	No	No	Disagree	Strongly disagree	Strongly disagree	Strongly disagree	Agree	Agree	Agree	Agree	Disagree	Agree	Agree	Agree	Agree	Agree	Agree	Agree	Agree	Agree	Agree	Delay vaccination until I confirmed the vaccine safety	Both are acceptable	Both are acceptable	Probably willing	Yes
737	Male	26	Married	Bachelor	< 20000	o	Urban	Fair	No	No	No	No	Vey small	Vey small	Vey small	No	No	No	Disagree	Not sure	Not sure	Not sure	Agree	Agree	Agree	Agree	Not sure	Strongly disagree	Agree	Agree	Agree	Agree	Strongly disagree	Strongly disagree	Agree	Strongly agree	Not sure	Delay vaccination until I confirmed the vaccine safety	Emergency vaccination	Both are acceptable	Probably willing	Yes
738	Male	36	Single	Master's and above	> 40000	o	Urban	Very good	No	No	No	No	Vey small	Fair	Vey small	No	No	No	Not sure	Disagree	Agree	Disagree	Agree	Agree	Agree	Not sure	Not sure	Disagree	Strongly disagree	Disagree	Disagree	Disagree	Not sure	Disagree	Not sure	Disagree	Disagree	#NULL!	#NULL!	#NULL!	Not sure	Yes
739	Male	36	Single	Bachelor	> 40000	o	Urban	Good	No	Yes	No	Yes	Large	Large	Fair	No	Yes	No	Strongly disagree	Agree	Agree	Strongly disagree	Agree	Agree	Agree	Not sure	Not sure	Disagree	Agree	Not sure	Not sure	Agree	Agree	Agree	Agree	Agree	Agree	Delay vaccination until I confirmed the vaccine safety	Both are acceptable	Both are acceptable	Definitely willing	Yes
740	Male	35	Single	Intermediate or below	20000-30000	o	Urban	Poor	No	No	No	Yes	Large	Very large	Very large	Yes	Yes	No	Not sure	Disagree	Disagree	Disagree	Agree	Agree	Agree	Agree	Not sure	Disagree	Disagree	Disagree	Not sure	Not sure	Not sure	Not sure	Agree	Disagree	Not sure	#NULL!	#NULL!	#NULL!	Probably not willing	No
741	Female	48	Single	Bachelor	> 40000	o	Urban	Poor	No	No	No	No	Small	Large	Large	Yes	Yes	No	Not sure	Not sure	Not sure	Disagree	Agree	Agree	Agree	Not sure	Not sure	Not sure	Agree	Strongly agree	Strongly agree	Strongly agree	Strongly agree	Strongly agree	Strongly agree	Agree	Agree	Delay vaccination until I confirmed the vaccine safety	Both are acceptable	Both are acceptable	Probably willing	Yes
742	Male	20	Single	Bachelor	> 40000	1	Urban	Very good	No	Yes	Yes	Yes	Small	Fair	Large	Yes	Yes	No	Agree	Agree	Strongly agree	Agree	Agree	Agree	Agree	Not sure	Not sure	Not sure	Agree	Agree	Strongly agree	Strongly agree	Agree	Disagree	Strongly disagree	Agree	Agree	Accept the vaccine as soon as possible	Routine immunization	Both are acceptable	Definitely willing	Yes
743	Female	29	Married	Bachelor	< 20000	o	Urban	Good	No	No	No	No	Fair	Fair	Small	Yes	Yes	No	Not sure	Strongly disagree	Not sure	Strongly disagree	Agree	Agree	Agree	Not sure	Not sure	Not sure	Agree	Not sure	Not sure	Agree	Strongly agree	Agree	Strongly agree	Not sure	Strongly agree	Delay vaccination until I confirmed the vaccine safety	Both are acceptable	Both are acceptable	Definitely willing	Yes
744	Female	24	Single	Intermediate or below	< 20000	o	Urban	Good	No	No	No	No	Fair	Fair	Small	Yes	Yes	No	Not sure	Disagree	Disagree	Not sure	Agree	Agree	Agree	Not sure	Not sure	Not sure	Disagree	Disagree	Disagree	Disagree	Disagree	Disagree	Disagree	Disagree	Agree	#NULL!	#NULL!	#NULL!	Not sure	Yes
745	Male	26	Single	Bachelor	< 20000	o	Urban	Good	No	No	No	No	Very large	Very large	Very large	Yes	Yes	No	Not sure	Agree	Agree	Not sure	Agree	Agree	Agree	Not sure	Not sure	Not sure	Agree	Strongly agree	Agree	Agree	Agree	Agree	Strongly agree	Strongly agree	Agree	Delay vaccination until I confirmed the vaccine safety	Both are acceptable	Imported	Definitely willing	Yes
746	Female	32	Married	Master's and above	30000-40000	o	Urban	Fair	No	No	No	Yes	Fair	Large	Large	Yes	Yes	No	Not sure	Strongly disagree	Strongly disagree	Strongly disagree	Agree	Agree	Agree	Agree	Not sure	Not sure	Agree	Agree	Agree	Agree	Agree	Strongly agree	Strongly agree	Strongly agree	Strongly agree	Delay vaccination until I confirmed the vaccine safety	Both are acceptable	Both are acceptable	Definitely willing	No
747	Male	28	Married	Intermediate or below	30000-40000	>= 2	Urban	Poor	No	No	Yes	No	Fair	Large	Large	Yes	Yes	No	Disagree	Not sure	Agree	Disagree	Agree	Agree	Agree	Agree	Not sure	Not sure	Agree	Agree	Not sure	Agree	Agree	Agree	Not sure	Agree	Agree	#NULL!	#NULL!	#NULL!	Not sure	Yes
748	Female	20	Single	Bachelor	> 40000	o	Urban	Poor	No	No	No	No	Large	Large	Large	Yes	Yes	No	Disagree	Disagree	Disagree	Disagree	Agree	Agree	Agree	Not sure	Not sure	Agree	Agree	Agree	Agree	Agree	Agree	Agree	Agree	Agree	Agree	Delay vaccination until I confirmed the vaccine safety	Both are acceptable	Both are acceptable	Probably willing	Yes
749	Female	26	Single	Intermediate or below	20000-30000	o	Urban	Poor	No	Yes	No	No	Large	Very large	Large	Yes	Yes	No	Agree	Not sure	Disagree	Strongly disagree	Agree	Agree	Agree	Not sure	Not sure	Agree	Not sure	Not sure	Disagree	Not sure	Disagree	Not sure	Disagree	Not sure	Not sure	Accept the vaccine as soon as possible	Routine immunization	Both are acceptable	Definitely willing	No
750	Male	34	Married	Master's and above	> 40000	>= 2	Urban	Good	No	Yes	No	Yes	Very large	Very large	Very large	Yes	Yes	No	Disagree	Disagree	Disagree	Not sure	Agree	Agree	Agree	Not sure	Not sure	Agree	Agree	Agree	Agree	Agree	Agree	Not sure	Agree	Agree	Agree	Accept the vaccine as soon as possible	Both are acceptable	Both are acceptable	Definitely willing	Yes
751	Male	28	Single	Bachelor	< 20000	>= 2	Rural	Good	No	Yes	No	No	Large	Small	Fair	Yes	Yes	No	Not sure	Agree	Not sure	Agree	Agree	Agree	Agree	Not sure	Not sure	Agree	Not sure	Agree	Not sure	Agree	Agree	Not sure	Not sure	Agree	Agree	Accept the vaccine as soon as possible	Routine immunization	Domestically manufactured	Definitely willing	Yes
752	Male	20	Married	Master's and above	30000-40000	1	Urban	Fair	No	No	No	No	Large	Very large	Large	Yes	Yes	No	Agree	Agree	Strongly agree	Agree	Agree	Agree	Agree	Not sure	Not sure	Agree	Agree	Not sure	Agree	Not sure	Agree	Agree	Not sure	Agree	Agree	Accept the vaccine as soon as possible	Both are acceptable	Both are acceptable	Probably willing	Yes
753	Male	32	Single	Bachelor	20000-30000	1	Urban	Good	No	No	No	Yes	Fair	Fair	Fair	No	Yes	No	Not sure	Not sure	Strongly disagree	Strongly disagree	Agree	Agree	Agree	Not sure	Not sure	Agree	Not sure	Agree	Agree	Agree	Agree	Agree	Agree	Agree	Agree	#NULL!	#NULL!	#NULL!	Probably not willing	Yes
754	Female	37	Single	Bachelor	30000-40000	o	Urban	Poor	No	No	No	Yes	Fair	Fair	Fair	Yes	Yes	No	Disagree	Disagree	Disagree	Strongly disagree	Agree	Agree	Agree	Not sure	Not sure	Agree	Not sure	Agree	Agree	Agree	Agree	Agree	Agree	Agree	Agree	Delay vaccination until I confirmed the vaccine safety	Both are acceptable	Imported	Probably willing	Yes
755	Male	26	Married	Bachelor	> 40000	o	Urban	Fair	Yes	No	No	No	Small	Fair	Small	No	Yes	No	Not sure	Not sure	Not sure	Disagree	Agree	Agree	Agree	Not sure	Not sure	Agree	Disagree	Disagree	Agree	Agree	Strongly agree	Agree	Strongly agree	Agree	Not sure	#NULL!	#NULL!	#NULL!	Definitely not willing	No
756	Male	28	Married	Master's and above	30000-40000	>= 2	Urban	Very good	Yes	Yes	Yes	Yes	Large	Fair	Fair	Yes	Yes	No	Agree	Not sure	Not sure	Not sure	Agree	Agree	Agree	Agree	Not sure	Agree	Agree	Agree	Agree	Agree	Not sure	Not sure	Agree	Not sure	Agree	Accept the vaccine as soon as possible	Emergency vaccination	Both are acceptable	Definitely willing	Yes
757	Male	32	Single	Bachelor	30000-40000	o	Rural	Poor	No	No	No	No	Small	Vey small	Small	Yes	Yes	No	Strongly disagree	Not sure	Not sure	Strongly disagree	Agree	Agree	Agree	Agree	Not sure	Agree	Not sure	Not sure	Strongly disagree	Strongly disagree	Not sure	Strongly disagree	Not sure	Agree	Agree	Delay vaccination until I confirmed the vaccine safety	Both are acceptable	Domestically manufactured	Definitely willing	No
758	Male	32	Single	Master's and above	< 20000	>= 2	Urban	Fair	No	No	No	No	Very large	Very large	Very large	Yes	Yes	Yes	Not sure	Not sure	Not sure	Disagree	Agree	Agree	Agree	Agree	Not sure	Agree	Not sure	Not sure	Not sure	Disagree	Strongly agree	Disagree	Strongly disagree	Agree	Agree	#NULL!	#NULL!	#NULL!	Probably not willing	No
759	Male	34	Single	Master's and above	30000-40000	o	Urban	Fair	No	No	Yes	No	Large	Large	Large	Yes	Yes	No	Disagree	Disagree	Disagree	Disagree	Agree	Agree	Agree	Agree	Agree	Disagree	Not sure	Not sure	Agree	Agree	Agree	Agree	Agree	Agree	Agree	#NULL!	#NULL!	#NULL!	Not sure	Yes
760	Female	25	Single	Bachelor	30000-40000	o	Urban	Fair	No	No	No	Yes	Fair	Large	Fair	Yes	Yes	No	Agree	Disagree	Disagree	Disagree	Agree	Agree	Agree	Strongly agree	Agree	Disagree	Agree	Agree	Not sure	Not sure	Not sure	Disagree	Not sure	Agree	Agree	Delay vaccination until I confirmed the vaccine safety	Both are acceptable	Imported	Probably willing	Yes
761	Male	28	Single	Bachelor	> 40000	o	Urban	Very good	No	Yes	Yes	Yes	Large	Large	Large	Yes	Yes	No	Agree	Not sure	Agree	Not sure	Agree	Agree	Agree	Not sure	Agree	Not sure	Not sure	Agree	Agree	Agree	Not sure	Agree	Agree	Agree	Agree	Accept the vaccine as soon as possible	Emergency vaccination	Both are acceptable	Definitely willing	Yes
762	Male	28	Single	Bachelor	20000-30000	o	Urban	Very poor	Yes	Yes	Yes	Yes	Very large	Very large	Very large	Yes	Yes	No	Agree	Agree	Agree	Strongly disagree	Agree	Agree	Agree	Agree	Agree	Not sure	Not sure	Agree	Disagree	Strongly agree	Disagree	Not sure	Strongly agree	Agree	Disagree	Accept the vaccine as soon as possible	Routine immunization	Imported	Definitely willing	Yes
763	Male	32	Married	Bachelor	30000-40000	>= 2	Urban	Good	Yes	Yes	Yes	No	Large	Fair	Fair	No	Yes	No	Strongly disagree	Disagree	Disagree	Strongly disagree	Agree	Agree	Agree	Agree	Agree	Not sure	Not sure	Agree	Agree	Strongly agree	Strongly agree	Disagree	Agree	Strongly agree	Disagree	Delay vaccination until I confirmed the vaccine safety	Both are acceptable	Both are acceptable	Probably willing	Yes
764	Male	20	Single	Intermediate or below	> 40000	o	Urban	Good	No	No	No	No	Large	Fair	Large	No	Yes	No	Disagree	Agree	Agree	Strongly disagree	Agree	Agree	Agree	Disagree	Agree	Agree	Agree	Agree	Strongly agree	Agree	Agree	Agree	Agree	Agree	Agree	Delay vaccination until I confirmed the vaccine safety	Emergency vaccination	Imported	Probably willing	Yes
765	Female	18	Single	Intermediate or below	< 20000	o	Urban	Fair	No	No	No	No	Fair	Fair	Fair	Yes	Yes	No	Not sure	Disagree	Disagree	Not sure	Agree	Agree	Agree	Not sure	Agree	Agree	Disagree	Disagree	Disagree	Disagree	Disagree	Not sure	Disagree	Agree	Agree	Delay vaccination until I confirmed the vaccine safety	Both are acceptable	Imported	Definitely willing	No
766	Female	28	Single	Intermediate or below	< 20000	o	Urban	Fair	No	No	No	No	Fair	Fair	Fair	Yes	Yes	No	Not sure	Disagree	Disagree	Not sure	Agree	Agree	Agree	Not sure	Agree	Agree	Disagree	Disagree	Disagree	Disagree	Disagree	Not sure	Disagree	Agree	Agree	Delay vaccination until I confirmed the vaccine safety	Both are acceptable	Imported	Definitely willing	No
767	Male	20	Single	Bachelor	> 40000	o	Urban	Very good	No	No	No	No	Large	Large	Large	Yes	Yes	No	Agree	Strongly disagree	Strongly disagree	Strongly disagree	Agree	Agree	Agree	Not sure	Agree	Agree	Strongly disagree	Strongly disagree	Strongly disagree	Strongly disagree	Strongly disagree	Strongly disagree	Strongly disagree	Strongly disagree	Strongly disagree	Accept the vaccine as soon as possible	Emergency vaccination	Domestically manufactured	Definitely willing	Yes
768	Male	28	Married	Bachelor	30000-40000	>= 2	Urban	Very good	Yes	Yes	Yes	Yes	Large	Fair	Fair	Yes	Yes	Yes	Not sure	Agree	Agree	Agree	Agree	Agree	Agree	Not sure	Agree	Agree	Agree	Not sure	Strongly disagree	Not sure	Not sure	Agree	Not sure	Agree	Agree	Accept the vaccine as soon as possible	Both are acceptable	Both are acceptable	Definitely willing	Yes
769	Male	28	Married	Bachelor	30000-40000	o	Urban	Poor	No	Yes	No	No	Large	Fair	Large	No	Yes	No	Agree	Agree	Not sure	Not sure	Agree	Agree	Agree	Not sure	Agree	Agree	Agree	Agree	Agree	Agree	Not sure	Agree	Not sure	Agree	Agree	#NULL!	#NULL!	#NULL!	Not sure	Yes
770	Male	25	Married	Master's and above	> 40000	>= 2	Urban	Poor	Yes	Yes	No	Yes	Fair	Fair	Large	No	Yes	No	Disagree	Disagree	Strongly agree	Strongly disagree	Agree	Agree	Agree	Agree	Agree	Agree	Agree	Agree	Strongly agree	Agree	Agree	Agree	Agree	Strongly agree	Strongly agree	#NULL!	#NULL!	#NULL!	Not sure	No
771	Male	22	Married	Master's and above	> 40000	1	Urban	Poor	No	No	No	No	Fair	Fair	Fair	Yes	Yes	No	Not sure	Disagree	Not sure	Not sure	Agree	Agree	Agree	Agree	Agree	Agree	Not sure	Not sure	Not sure	Not sure	Not sure	Not sure	Not sure	Not sure	Not sure	Delay vaccination until I confirmed the vaccine safety	Both are acceptable	Both are acceptable	Definitely willing	Yes
772	Male	26	Single	Bachelor	> 40000	>= 2	Urban	Poor	Yes	No	No	No	Large	Large	Large	Yes	Yes	No	Strongly disagree	Not sure	Not sure	Strongly disagree	Agree	Agree	Agree	Agree	Agree	Agree	Not sure	Not sure	Not sure	Disagree	Not sure	Not sure	Not sure	Not sure	Agree	Delay vaccination until I confirmed the vaccine safety	Both are acceptable	Imported	Definitely willing	Yes
773	Male	26	Single	Bachelor	20000-30000	o	Urban	Fair	Yes	Yes	No	No	Large	Large	Large	Yes	Yes	No	Agree	Agree	Agree	Agree	Agree	Agree	Agree	Agree	Agree	Agree	Agree	Agree	Strongly disagree	Strongly disagree	Strongly disagree	Strongly disagree	Agree	Agree	Agree	Accept the vaccine as soon as possible	Routine immunization	Domestically manufactured	Definitely willing	Yes
774	Female	28	Single	Intermediate or below	> 40000	1	Urban	Poor	No	No	No	No	Fair	Fair	Fair	Yes	Yes	No	Not sure	Not sure	Not sure	Not sure	Agree	Agree	Agree	Agree	Agree	Agree	Not sure	Not sure	Not sure	Not sure	Not sure	Not sure	Not sure	Agree	Agree	Accept the vaccine as soon as possible	Routine immunization	Domestically manufactured	Definitely willing	No
775	Male	26	Single	Bachelor	20000-30000	o	Rural	Fair	No	No	No	No	Large	Large	Large	Yes	Yes	No	Disagree	Disagree	Disagree	Disagree	Agree	Agree	Agree	Agree	Agree	Agree	Agree	Agree	Agree	Agree	Agree	Agree	Agree	Agree	Agree	Delay vaccination until I confirmed the vaccine safety	Routine immunization	Domestically manufactured	Definitely willing	Yes
776	Male	20	Married	Master's and above	> 40000	>= 2	Urban	Very good	No	No	No	No	Large	Large	Large	Yes	Yes	No	Agree	Not sure	Not sure	Strongly disagree	Agree	Agree	Agree	Agree	Agree	Agree	Agree	Agree	Disagree	Disagree	Disagree	Disagree	Disagree	Agree	Disagree	Accept the vaccine as soon as possible	Routine immunization	Both are acceptable	Probably willing	Yes
777	Female	36	Single	Bachelor	30000-40000	o	Urban	Very good	No	Yes	No	Yes	Very large	Large	Very large	Yes	Yes	No	Strongly agree	Agree	Agree	Disagree	Agree	Agree	Agree	Agree	Agree	Agree	Agree	Agree	Agree	Agree	Agree	Agree	Agree	Agree	Agree	Accept the vaccine as soon as possible	Routine immunization	Domestically manufactured	Definitely willing	Yes
778	Female	34	Single	Master's and above	20000-30000	>= 2	Rural	Poor	No	Yes	Yes	Yes	Fair	Large	Large	Yes	Yes	No	Disagree	Agree	Agree	Disagree	Agree	Agree	Agree	Agree	Agree	Agree	Not sure	Agree	Agree	Agree	Agree	Not sure	Agree	Agree	Disagree	Accept the vaccine as soon as possible	Emergency vaccination	Imported	Probably willing	Yes
779	Female	21	Married	Master's and above	< 20000	o	Urban	Very good	No	Yes	Yes	Yes	Vey small	Vey small	Vey small	Yes	No	No	Agree	Agree	Agree	Agree	Agree	Agree	Agree	Agree	Agree	Agree	Agree	Agree	Agree	Agree	Agree	Agree	Agree	Agree	Agree	Accept the vaccine as soon as possible	Routine immunization	Domestically manufactured	Definitely willing	Yes
780	Male	21	Married	Intermediate or below	< 20000	1	Rural	Very poor	No	No	No	No	Fair	Large	Large	Yes	Yes	Yes	Agree	Agree	Agree	Agree	Agree	Agree	Agree	Agree	Agree	Agree	Agree	Agree	Agree	Not sure	Agree	Agree	Agree	Agree	Agree	Accept the vaccine as soon as possible	Routine immunization	Domestically manufactured	Definitely willing	Yes
781	Male	25	Single	Bachelor	30000-40000	o	Urban	Good	Yes	No	No	Yes	Large	Fair	Fair	No	Yes	No	Not sure	Disagree	Disagree	Disagree	Agree	Agree	Agree	Agree	Agree	Agree	Disagree	Agree	Agree	Agree	Agree	Agree	Agree	Strongly agree	Strongly agree	#NULL!	#NULL!	#NULL!	Not sure	Yes
782	Male	20	Married	Master's and above	30000-40000	1	Urban	Good	No	No	No	No	Large	Large	Fair	Yes	Yes	No	Agree	Agree	Not sure	Not sure	Agree	Agree	Agree	Agree	Agree	Agree	Agree	Agree	Not sure	Not sure	Agree	Agree	Agree	Agree	Agree	Accept the vaccine as soon as possible	Both are acceptable	Both are acceptable	Probably willing	Yes
783	Female	20	Single	Bachelor	< 20000	o	Urban	Poor	No	No	No	No	Large	Large	Fair	Yes	Yes	No	Agree	Not sure	Not sure	Agree	Agree	Agree	Agree	Agree	Agree	Agree	Agree	Not sure	Agree	Agree	Not sure	Agree	Not sure	Agree	Agree	Accept the vaccine as soon as possible	Both are acceptable	Both are acceptable	Probably willing	Yes
784	Female	34	Married	Intermediate or below	< 20000	>= 2	Rural	Very poor	Yes	No	No	No	Large	Very large	Very large	No	Yes	Yes	Agree	Agree	Agree	Agree	Agree	Agree	Agree	Agree	Agree	Agree	Strongly disagree	Strongly disagree	Agree	Agree	Agree	Agree	Agree	Not sure	Not sure	#NULL!	#NULL!	#NULL!	Probably not willing	No
785	Male	34	Single	Bachelor	30000-40000	1	Rural	Good	No	Yes	Yes	Yes	Fair	Very large	Very large	Yes	Yes	No	Agree	Agree	Agree	Agree	Agree	Agree	Agree	Agree	Agree	Agree	Not sure	Not sure	Not sure	Agree	Agree	Agree	Agree	Agree	Agree	Delay vaccination until I confirmed the vaccine safety	Emergency vaccination	Imported	Probably willing	Yes
786	Male	28	Single	Bachelor	< 20000	1	Urban	Very good	No	No	Yes	No	Fair	Fair	Large	Yes	Yes	Yes	Strongly disagree	Disagree	Not sure	Strongly disagree	Agree	Agree	Agree	Agree	Agree	Agree	Agree	Agree	Agree	Agree	Agree	Agree	Agree	Agree	Agree	#NULL!	#NULL!	#NULL!	Not sure	Yes
787	Female	21	Single	Master's and above	30000-40000	o	Urban	Very poor	Yes	Yes	Yes	Yes	Large	Large	Large	Yes	Yes	Yes	Agree	Agree	Agree	Agree	Agree	Agree	Agree	Agree	Agree	Agree	Agree	Agree	Agree	Agree	Agree	Agree	Agree	Agree	Agree	Accept the vaccine as soon as possible	Routine immunization	Domestically manufactured	Definitely willing	No
788	Female	21	Single	Master's and above	30000-40000	o	Urban	Very poor	Yes	Yes	Yes	Yes	Large	Large	Large	Yes	Yes	Yes	Agree	Agree	Agree	Agree	Agree	Agree	Agree	Agree	Agree	Agree	Agree	Agree	Agree	Agree	Agree	Agree	Agree	Agree	Agree	Accept the vaccine as soon as possible	Routine immunization	Domestically manufactured	Definitely willing	No
789	Male	28	Single	Bachelor	20000-30000	>= 2	Rural	Good	No	Yes	No	Yes	Fair	Fair	Fair	Yes	Yes	No	Agree	Agree	Agree	Agree	Agree	Agree	Agree	Agree	Agree	Agree	Agree	Agree	Not sure	Agree	Not sure	Agree	Agree	Agree	Agree	#NULL!	#NULL!	#NULL!	Not sure	Yes
790	Male	21	Divorced	Intermediate or below	< 20000	>= 2	Rural	Poor	Yes	No	No	No	Large	Large	Large	Yes	Yes	Yes	Strongly agree	Strongly agree	Agree	Agree	Agree	Agree	Agree	Agree	Agree	Agree	Strongly agree	Agree	Strongly agree	Agree	Strongly agree	Strongly agree	Strongly agree	Agree	Agree	Accept the vaccine as soon as possible	Emergency vaccination	Both are acceptable	Definitely willing	No
791	Male	24	Married	Bachelor	> 40000	1	Urban	Poor	No	No	No	No	Very large	Very large	Very large	Yes	Yes	No	Strongly disagree	Not sure	Not sure	Not sure	Agree	Agree	Agree	Agree	Agree	Agree	Agree	Agree	Agree	Agree	Agree	Agree	Agree	Strongly agree	Strongly agree	Accept the vaccine as soon as possible	Both are acceptable	Both are acceptable	Definitely willing	No
792	Male	21	Married	Bachelor	< 20000	1	Urban	Good	Yes	No	No	No	Fair	Fair	Fair	Yes	Yes	Yes	Not sure	Not sure	Not sure	Not sure	Agree	Agree	Agree	Agree	Agree	Agree	Not sure	Not sure	Not sure	Not sure	Not sure	Not sure	Not sure	Not sure	Not sure	Accept the vaccine as soon as possible	Routine immunization	Domestically manufactured	Probably willing	Yes
793	Female	34	Married	Bachelor	< 20000	o	Rural	Very good	No	No	Yes	No	Fair	Fair	Large	No	Yes	No	Agree	Agree	Agree	Agree	Agree	Agree	Agree	Agree	Agree	Agree	Disagree	Disagree	Disagree	Disagree	Not sure	Not sure	Agree	Not sure	Not sure	#NULL!	#NULL!	#NULL!	Probably not willing	No
794	Male	34	Married	Bachelor	> 40000	o	Urban	Fair	No	No	No	No	Fair	Fair	Fair	Yes	Yes	No	Disagree	Disagree	Disagree	Disagree	Agree	Agree	Agree	Agree	Agree	Agree	Not sure	Not sure	Not sure	Not sure	Agree	Agree	Agree	Disagree	Disagree	#NULL!	#NULL!	#NULL!	Not sure	Yes
795	Male	34	Single	Intermediate or below	< 20000	>= 2	Rural	Very poor	No	Yes	Yes	Yes	Large	Large	Large	No	Yes	Yes	Agree	Agree	Agree	Agree	Agree	Agree	Agree	Agree	Agree	Agree	Not sure	Not sure	Not sure	Not sure	Agree	Agree	Agree	Disagree	Agree	#NULL!	#NULL!	#NULL!	Probably not willing	Yes
796	Female	28	Married	Bachelor	30000-40000	>= 2	Rural	Very good	No	Yes	Yes	Yes	Small	Fair	Large	Yes	Yes	Yes	Strongly disagree	Strongly disagree	Strongly disagree	Strongly disagree	Agree	Agree	Agree	Agree	Agree	Agree	Agree	Agree	Agree	Agree	Agree	Agree	Agree	Agree	Agree	Accept the vaccine as soon as possible	Routine immunization	Domestically manufactured	Definitely willing	Yes
797	Male	28	Married	Bachelor	20000-30000	>= 2	Urban	Poor	No	Yes	Yes	Yes	Large	Large	Large	Yes	Yes	No	Agree	Agree	Strongly disagree	Agree	Agree	Agree	Agree	Agree	Agree	Agree	Agree	Agree	Agree	Agree	Agree	Agree	Agree	Agree	Agree	#NULL!	#NULL!	#NULL!	Not sure	Yes
798	Male	36	Married	Bachelor	30000-40000	1	Rural	Fair	No	No	No	No	Fair	Fair	Fair	Yes	Yes	No	Not sure	Not sure	Not sure	Not sure	Agree	Agree	Agree	Agree	Agree	Agree	Not sure	Not sure	Not sure	Not sure	Not sure	Not sure	Not sure	Agree	Agree	Accept the vaccine as soon as possible	Routine immunization	Domestically manufactured	Definitely willing	Yes
799	Male	34	Divorced	Intermediate or below	> 40000	o	Urban	Poor	Yes	No	Yes	Yes	Large	Large	Large	Yes	Yes	Yes	Not sure	Not sure	Not sure	Not sure	Agree	Agree	Agree	Agree	Agree	Agree	Agree	Agree	Agree	Agree	Agree	Disagree	Not sure	Agree	Agree	Accept the vaccine as soon as possible	Emergency vaccination	Imported	Definitely willing	Yes
800	Female	20	Married	Master's and above	> 40000	>= 2	Urban	Very good	No	No	No	No	Large	Large	Large	Yes	Yes	No	Not sure	Agree	Agree	Not sure	Agree	Agree	Agree	Agree	Agree	Agree	Agree	Agree	Agree	Agree	Agree	Agree	Agree	Not sure	Agree	#NULL!	#NULL!	#NULL!	Probably not willing	Yes
801	Male	25	Single	Bachelor	20000-30000	o	Urban	Fair	No	No	No	No	Fair	Fair	Fair	No	Yes	No	Disagree	Disagree	Disagree	Disagree	Agree	Agree	Agree	Agree	Agree	Agree	Agree	Agree	Agree	Agree	Agree	Agree	Strongly agree	Strongly agree	Strongly agree	Delay vaccination until I confirmed the vaccine safety	Both are acceptable	Both are acceptable	Probably willing	Yes
802	Male	34	Single	Master's and above	> 40000	o	Urban	Poor	No	Yes	Yes	Yes	Large	Very large	Very large	No	Yes	No	Disagree	Disagree	Disagree	Disagree	Agree	Agree	Agree	Agree	Agree	Agree	Disagree	Disagree	Disagree	Agree	Agree	Disagree	Agree	Agree	Agree	Delay vaccination until I confirmed the vaccine safety	Both are acceptable	Both are acceptable	Probably willing	No
803	Male	28	Divorced	Bachelor	> 40000	>= 2	Rural	Very poor	Yes	Yes	No	No	Fair	Large	Large	Yes	Yes	No	Not sure	Agree	Agree	Agree	Agree	Agree	Agree	Agree	Agree	Agree	Agree	Agree	Disagree	Agree	Strongly disagree	Agree	Agree	Agree	Agree	Accept the vaccine as soon as possible	Routine immunization	Imported	Definitely willing	No
804	Male	28	Single	Bachelor	20000-30000	o	Urban	Good	No	Yes	Yes	Yes	Large	Fair	Fair	Yes	Yes	No	Agree	Not sure	Not sure	Not sure	Agree	Agree	Agree	Agree	Agree	Agree	Agree	Not sure	Agree	Agree	Not sure	Not sure	Not sure	Agree	Agree	Accept the vaccine as soon as possible	Emergency vaccination	Both are acceptable	Definitely willing	Yes
805	Male	28	Single	Master's and above	< 20000	>= 2	Urban	Very good	Yes	No	No	No	Vey small	Vey small	Vey small	Yes	Yes	Yes	Agree	Agree	Agree	Agree	Agree	Agree	Agree	Agree	Agree	Agree	Strongly disagree	Strongly disagree	Disagree	Disagree	Disagree	Disagree	Disagree	Disagree	Disagree	#NULL!	#NULL!	#NULL!	Not sure	Yes
806	Male	28	Married	Intermediate or below	< 20000	>= 2	Urban	Very good	Yes	No	No	No	Large	Large	Fair	Yes	Yes	No	Not sure	Agree	Agree	Agree	Agree	Agree	Agree	Agree	Agree	Agree	Strongly disagree	Agree	Agree	Agree	Agree	Agree	Agree	Agree	Agree	Accept the vaccine as soon as possible	Routine immunization	Domestically manufactured	Definitely willing	Yes
807	Male	28	Married	Bachelor	30000-40000	>= 2	Urban	Good	Yes	No	Yes	No	Large	Large	Fair	Yes	Yes	Yes	Not sure	Agree	Agree	Agree	Agree	Agree	Agree	Agree	Agree	Agree	Agree	Not sure	Agree	Agree	Agree	Agree	Agree	Agree	Agree	#NULL!	#NULL!	#NULL!	Not sure	Yes
808	Male	28	Single	Bachelor	30000-40000	>= 2	Urban	Poor	Yes	No	No	Yes	Large	Large	Large	Yes	Yes	Yes	Not sure	Agree	Agree	Agree	Agree	Agree	Agree	Agree	Agree	Agree	Agree	Agree	Agree	Agree	Agree	Agree	Agree	Agree	Agree	#NULL!	#NULL!	#NULL!	Not sure	Yes
809	Male	34	Married	Master's and above	> 40000	o	Urban	Fair	Yes	Yes	Yes	Yes	Large	Large	Very large	Yes	Yes	No	Disagree	Disagree	Disagree	Disagree	Agree	Agree	Agree	Agree	Agree	Agree	Agree	Agree	Agree	Agree	Agree	Agree	Agree	Agree	Agree	Delay vaccination until I confirmed the vaccine safety	Both are acceptable	Both are acceptable	Probably willing	Yes
810	Female	20	Single	Bachelor	< 20000	o	Urban	Very good	No	No	No	No	Large	Large	Fair	No	Yes	No	Not sure	Agree	Agree	Agree	Agree	Agree	Agree	Agree	Agree	Agree	Not sure	Not sure	Agree	Agree	Not sure	Not sure	Agree	Not sure	Agree	#NULL!	#NULL!	#NULL!	Not sure	Yes
811	Male	20	Married	Master's and above	> 40000	1	Urban	Good	No	No	No	No	Fair	Large	Large	Yes	Yes	No	Agree	Strongly agree	Strongly agree	Agree	Agree	Agree	Agree	Agree	Agree	Agree	Agree	Strongly agree	Agree	Strongly agree	Agree	Agree	Agree	Agree	Agree	#NULL!	#NULL!	#NULL!	Not sure	Yes
812	Female	20	Single	Bachelor	30000-40000	o	Urban	Fair	No	No	No	No	Large	Very large	Large	Yes	Yes	No	Agree	Disagree	Not sure	Disagree	Agree	Agree	Agree	Agree	Agree	Agree	Disagree	Not sure	Not sure	Disagree	Not sure	Not sure	Not sure	Strongly agree	Agree	#NULL!	#NULL!	#NULL!	Probably not willing	Yes
813	Female	23	Single	Bachelor	< 20000	o	Urban	Very good	No	No	No	No	Small	Small	Small	Yes	Yes	No	Not sure	Not sure	Not sure	Not sure	Agree	Agree	Agree	Agree	Agree	Agree	Strongly disagree	Not sure	Not sure	Not sure	Not sure	Not sure	Not sure	Agree	Agree	Delay vaccination until I confirmed the vaccine safety	Emergency vaccination	Imported	Definitely willing	Yes
814	Female	33	Married	Bachelor	30000-40000	o	Urban	Very poor	Yes	No	No	No	Large	Large	Large	Yes	Yes	No	Agree	Disagree	Disagree	Disagree	Agree	Agree	Agree	Agree	Agree	Agree	Agree	Agree	Agree	Disagree	Disagree	Agree	Agree	Strongly agree	Agree	Accept the vaccine as soon as possible	Emergency vaccination	Both are acceptable	Definitely willing	Yes
815	Male	20	Married	Master's and above	> 40000	>= 2	Urban	Very good	No	No	No	No	Very large	Large	Large	No	Yes	No	Agree	Strongly agree	Agree	Agree	Agree	Agree	Agree	Agree	Agree	Agree	Agree	Strongly agree	Agree	Agree	Strongly agree	Strongly agree	Agree	Not sure	Agree	Accept the vaccine as soon as possible	Both are acceptable	Both are acceptable	Probably willing	Yes
816	Female	62	Married	Bachelor	< 20000	1	Urban	Poor	No	No	No	No	Fair	Large	Fair	Yes	Yes	No	Not sure	Not sure	Not sure	Disagree	Agree	Agree	Agree	Agree	Agree	Agree	Disagree	Agree	Not sure	Not sure	Not sure	Not sure	Not sure	Agree	Agree	Accept the vaccine as soon as possible	Emergency vaccination	Domestically manufactured	Definitely willing	Yes
817	Female	37	Married	Master's and above	> 40000	1	Urban	Fair	No	Yes	No	No	Large	Large	Large	Yes	Yes	No	Disagree	Disagree	Disagree	Disagree	Agree	Agree	Agree	Agree	Agree	Agree	Agree	Agree	Agree	Disagree	Disagree	Agree	Agree	Strongly agree	Agree	Delay vaccination until I confirmed the vaccine safety	Routine immunization	Both are acceptable	Definitely willing	No
818	Female	21	Single	Bachelor	20000-30000	o	Urban	Poor	No	No	No	Yes	Fair	Fair	Fair	Yes	Yes	No	Not sure	Not sure	Not sure	Disagree	Agree	Agree	Agree	Agree	Agree	Agree	Disagree	Not sure	Not sure	Not sure	Not sure	Not sure	Not sure	Not sure	Not sure	Accept the vaccine as soon as possible	Routine immunization	Domestically manufactured	Definitely willing	Yes
819	Female	22	Single	Bachelor	30000-40000	o	Urban	Fair	Yes	No	No	No	Large	Large	Large	Yes	Yes	No	Agree	Disagree	Disagree	Disagree	Agree	Agree	Agree	Agree	Agree	Agree	Agree	Agree	Agree	Agree	Agree	Disagree	Agree	Agree	Agree	Delay vaccination until I confirmed the vaccine safety	Both are acceptable	Both are acceptable	Definitely willing	Yes
820	Female	57	Married	Bachelor	> 40000	o	Urban	Fair	No	No	No	No	Fair	Fair	Fair	Yes	Yes	No	Agree	Disagree	Agree	Agree	Agree	Agree	Agree	Agree	Agree	Agree	Disagree	Not sure	Disagree	Agree	Not sure	Not sure	Disagree	Not sure	Agree	Accept the vaccine as soon as possible	Routine immunization	Both are acceptable	Definitely willing	Yes
821	Male	28	Single	Bachelor	> 40000	>= 2	Urban	Very good	No	Yes	Yes	Yes	Large	Large	Fair	No	Yes	No	Agree	Agree	Agree	Agree	Agree	Agree	Agree	Agree	Agree	Agree	Agree	Agree	Agree	Agree	Agree	Agree	Agree	Agree	Agree	#NULL!	#NULL!	#NULL!	Probably not willing	Yes
822	Female	27	Married	Intermediate or below	30000-40000	>= 2	Rural	Poor	Yes	Yes	Yes	No	Fair	Large	Large	Yes	No	Yes	Not sure	Agree	Agree	Agree	Agree	Agree	Agree	Agree	Agree	Agree	Agree	Agree	Strongly agree	Agree	Agree	Strongly agree	Strongly agree	Agree	Agree	Accept the vaccine as soon as possible	Routine immunization	Imported	Probably willing	Yes
823	Male	34	Married	Intermediate or below	< 20000	>= 2	Rural	Poor	No	No	No	No	Very large	Very large	Very large	No	No	Yes	Not sure	Not sure	Not sure	Not sure	Agree	Agree	Agree	Agree	Agree	Agree	Disagree	Disagree	Agree	Agree	Agree	Agree	Agree	Strongly disagree	Strongly disagree	#NULL!	#NULL!	#NULL!	Definitely not willing	No
824	Male	40	Married	Master's and above	30000-40000	o	Urban	Very good	Yes	No	No	No	Large	Large	Fair	Yes	No	Yes	Strongly disagree	Strongly disagree	Strongly disagree	Strongly disagree	Agree	Agree	Agree	Agree	Agree	Agree	Not sure	Not sure	Strongly agree	Strongly agree	Strongly agree	Strongly agree	Strongly agree	Agree	Disagree	Delay vaccination until I confirmed the vaccine safety	Both are acceptable	Both are acceptable	Probably willing	No
825	Female	34	Married	Bachelor	30000-40000	o	Urban	Good	No	Yes	Yes	Yes	Large	Large	Large	Yes	No	No	Disagree	Disagree	Disagree	Disagree	Agree	Agree	Agree	Agree	Agree	Agree	Not sure	Not sure	Not sure	Not sure	Agree	Strongly agree	Strongly agree	Agree	Strongly disagree	#NULL!	#NULL!	#NULL!	Probably not willing	No
826	Male	34	Single	Master's and above	> 40000	o	Rural	Fair	No	Yes	Yes	Yes	Large	Large	Large	Yes	Yes	No	Not sure	Not sure	Agree	Agree	Agree	Agree	Agree	Agree	Agree	Agree	Not sure	Not sure	Not sure	Agree	Agree	Agree	Agree	Not sure	Not sure	#NULL!	#NULL!	#NULL!	Not sure	Yes
827	Male	34	Married	Bachelor	> 40000	o	Urban	Very poor	Yes	Yes	Yes	Yes	Large	Large	Large	Yes	Yes	No	Agree	Agree	Agree	Agree	Agree	Agree	Agree	Agree	Agree	Agree	Agree	Agree	Agree	Agree	Agree	Agree	Strongly agree	Strongly agree	Strongly agree	Delay vaccination until I confirmed the vaccine safety	Both are acceptable	Both are acceptable	Probably willing	Yes
828	Male	38	Single	Bachelor	20000-30000	o	Rural	Good	No	No	No	No	Large	Large	Large	No	Yes	No	Agree	Agree	Not sure	Disagree	Agree	Agree	Agree	Agree	Agree	Agree	Not sure	Not sure	Agree	Agree	Strongly agree	Strongly agree	Strongly agree	Agree	Disagree	#NULL!	#NULL!	#NULL!	Not sure	No
829	Female	34	Single	Bachelor	30000-40000	o	Urban	Fair	No	Yes	Yes	Yes	Large	Large	Large	No	No	No	Disagree	Disagree	Disagree	Disagree	Agree	Agree	Agree	Agree	Agree	Agree	Disagree	Disagree	Agree	Agree	Agree	Agree	Agree	Disagree	Disagree	#NULL!	#NULL!	#NULL!	Definitely not willing	No
830	Male	34	Married	Intermediate or below	> 40000	>= 2	Rural	Poor	Yes	No	No	No	Large	Large	Large	No	Yes	No	Disagree	Disagree	Disagree	Disagree	Agree	Agree	Agree	Agree	Agree	Agree	Disagree	Disagree	Agree	Agree	Agree	Agree	Agree	Disagree	Disagree	#NULL!	#NULL!	#NULL!	Probably not willing	Yes
831	Male	34	Married	Intermediate or below	20000-30000	o	Rural	Poor	No	No	No	No	Large	Large	Large	No	No	No	Agree	Agree	Agree	Agree	Agree	Agree	Agree	Agree	Agree	Agree	Disagree	Disagree	Agree	Agree	Agree	Agree	Agree	Disagree	Disagree	#NULL!	#NULL!	#NULL!	Definitely not willing	No
832	Male	42	Married	Bachelor	30000-40000	>= 2	Rural	Poor	Yes	No	No	No	Fair	Fair	Fair	Yes	Yes	No	Agree	Agree	Agree	Not sure	Agree	Agree	Agree	Agree	Agree	Agree	Agree	Agree	Agree	Agree	Agree	Agree	Agree	Agree	Agree	Delay vaccination until I confirmed the vaccine safety	Both are acceptable	Imported	Probably willing	Yes
833	Male	55	Married	Intermediate or below	20000-30000	o	Rural	Very poor	No	No	No	No	Fair	Fair	Fair	No	Yes	No	Agree	Agree	Agree	Agree	Agree	Agree	Agree	Agree	Agree	Agree	Not sure	Not sure	Agree	Not sure	Agree	Agree	Agree	Agree	Strongly agree	Accept the vaccine as soon as possible	Routine immunization	Imported	Definitely willing	Yes
834	Male	31	Single	Master's and above	30000-40000	o	Urban	Poor	No	No	No	No	Fair	Fair	Fair	Yes	Yes	No	Agree	Agree	Agree	Agree	Agree	Agree	Agree	Agree	Agree	Agree	Agree	Agree	Agree	Agree	Agree	Agree	Agree	Agree	Agree	Accept the vaccine as soon as possible	Both are acceptable	Imported	Definitely willing	Yes
835	Male	46	Married	Bachelor	30000-40000	o	Rural	Very poor	Yes	Yes	Yes	Yes	Large	Large	Large	No	Yes	No	Agree	Agree	Agree	Agree	Agree	Agree	Agree	Agree	Agree	Agree	Agree	Agree	Agree	Agree	Strongly agree	Agree	Agree	Agree	Agree	Accept the vaccine as soon as possible	Both are acceptable	Domestically manufactured	Probably willing	No
836	Female	48	Married	Intermediate or below	20000-30000	>= 2	Urban	Very poor	No	No	No	No	Fair	Fair	Fair	No	Yes	Yes	Not sure	Agree	Agree	Not sure	Agree	Agree	Agree	Agree	Agree	Agree	Not sure	Not sure	Not sure	Not sure	Not sure	Not sure	Not sure	Agree	Strongly agree	#NULL!	#NULL!	#NULL!	Not sure	No
837	Male	22	Single	Bachelor	20000-30000	o	Rural	Very poor	No	No	No	No	Fair	Fair	Fair	Yes	Yes	No	Agree	Agree	Strongly agree	Strongly agree	Agree	Agree	Agree	Agree	Agree	Agree	Agree	Strongly agree	Strongly agree	Strongly agree	Agree	Agree	Agree	Agree	Agree	Accept the vaccine as soon as possible	Both are acceptable	Imported	Probably willing	Yes
838	Male	31	Single	Intermediate or below	< 20000	1	Rural	Very poor	No	Yes	No	No	Fair	Fair	Fair	Yes	Yes	No	Not sure	Not sure	Agree	Agree	Agree	Agree	Agree	Agree	Agree	Agree	Agree	Agree	Agree	Agree	Agree	Agree	Agree	Agree	Strongly agree	Accept the vaccine as soon as possible	Routine immunization	Domestically manufactured	Probably willing	Yes
839	Male	52	Married	Intermediate or below	20000-30000	o	Rural	Very poor	Yes	No	No	No	Fair	Fair	Fair	Yes	Yes	Yes	Agree	Strongly agree	Strongly agree	Strongly agree	Agree	Agree	Agree	Agree	Agree	Agree	Agree	Not sure	Agree	Agree	Not sure	Agree	Agree	Strongly agree	Strongly agree	Accept the vaccine as soon as possible	Both are acceptable	Both are acceptable	Definitely willing	Yes
840	Male	24	Married	Bachelor	< 20000	o	Urban	Very good	No	No	No	No	Very large	Very large	Very large	Yes	Yes	No	Not sure	Strongly agree	Strongly agree	Not sure	Agree	Agree	Agree	Agree	Agree	Strongly agree	Strongly agree	Strongly agree	Strongly agree	Agree	Agree	Strongly agree	Strongly agree	Strongly agree	Strongly agree	Accept the vaccine as soon as possible	Both are acceptable	Domestically manufactured	Definitely willing	Yes
841	Female	36	Single	Intermediate or below	30000-40000	o	Urban	Good	No	No	No	No	Very large	Very large	Very large	Yes	Yes	No	Agree	Agree	Agree	Strongly disagree	Agree	Agree	Agree	Strongly agree	Agree	Strongly agree	Agree	Strongly agree	Not sure	Strongly agree	Strongly agree	Strongly agree	Strongly agree	Strongly agree	Strongly agree	Delay vaccination until I confirmed the vaccine safety	Routine immunization	Both are acceptable	Definitely willing	No
842	Female	24	Married	Intermediate or below	30000-40000	1	Rural	Poor	Yes	No	No	No	Large	Large	Large	Yes	Yes	Yes	Strongly agree	Strongly agree	Strongly agree	Strongly agree	Agree	Agree	Agree	Agree	Strongly agree	Agree	Agree	Agree	Agree	Agree	Agree	Agree	Agree	Strongly agree	Strongly agree	Delay vaccination until I confirmed the vaccine safety	Both are acceptable	Both are acceptable	Definitely willing	No
843	Male	25	Married	Intermediate or below	> 40000	>= 2	Rural	Very poor	Yes	Yes	Yes	Yes	Very large	Very large	Large	Yes	No	No	Agree	Agree	Agree	Agree	Agree	Agree	Agree	Strongly agree	Strongly agree	Agree	Strongly agree	Strongly agree	Agree	Agree	Agree	Strongly agree	Agree	Disagree	Strongly agree	#NULL!	#NULL!	#NULL!	Definitely not willing	Yes
844	Male	20	Single	Bachelor	> 40000	o	Urban	Poor	Yes	Yes	Yes	Yes	Large	Large	Large	Yes	Yes	Yes	Agree	Agree	Agree	Strongly disagree	Agree	Agree	Agree	Strongly agree	Strongly agree	Strongly agree	Agree	Agree	Agree	Agree	Agree	Agree	Strongly agree	Agree	Strongly disagree	Accept the vaccine as soon as possible	Routine immunization	Imported	Definitely willing	No
845	Male	20	Single	Master's and above	20000-30000	o	Urban	Very good	No	No	No	No	Large	Large	Large	Yes	Yes	No	Not sure	Not sure	Not sure	Not sure	Agree	Agree	Strongly agree	Agree	Agree	Agree	Disagree	Not sure	Disagree	Not sure	Disagree	Disagree	Not sure	Not sure	Not sure	#NULL!	#NULL!	#NULL!	Not sure	Yes
846	Female	20	Married	Master's and above	> 40000	1	Urban	Very good	No	No	No	No	Large	Large	Large	Yes	Yes	No	Agree	Agree	Agree	Strongly agree	Agree	Agree	Strongly agree	Agree	Agree	Agree	Agree	Strongly agree	Agree	Strongly agree	Strongly agree	Agree	Strongly agree	Not sure	Agree	Accept the vaccine as soon as possible	Routine immunization	Domestically manufactured	Probably willing	Yes
847	Female	20	Single	Bachelor	< 20000	o	Urban	Poor	No	No	No	No	Large	Large	Fair	Yes	Yes	No	Agree	Strongly agree	Agree	Agree	Agree	Agree	Strongly agree	Agree	Agree	Agree	Agree	Strongly agree	Strongly agree	Agree	Not sure	Agree	Not sure	Agree	Agree	Accept the vaccine as soon as possible	Routine immunization	Both are acceptable	Probably willing	Yes
848	Male	20	Single	Master's and above	20000-30000	o	Urban	Good	No	No	No	No	Fair	Fair	Fair	No	Yes	No	Agree	Agree	Strongly agree	Agree	Agree	Agree	Strongly agree	Agree	Agree	Agree	Agree	Agree	Strongly agree	Agree	Strongly agree	Strongly agree	Agree	Agree	Agree	Accept the vaccine as soon as possible	Both are acceptable	Both are acceptable	Probably willing	Yes
849	Female	20	Single	Bachelor	20000-30000	>= 2	Urban	Good	No	No	No	No	Very large	Large	Very large	No	Yes	No	Agree	Strongly agree	Strongly agree	Strongly agree	Agree	Agree	Strongly agree	Strongly agree	Agree	Agree	Agree	Strongly agree	Strongly agree	Agree	Strongly agree	Strongly agree	Strongly agree	Agree	Agree	Accept the vaccine as soon as possible	Both are acceptable	Both are acceptable	Probably willing	Yes
850	Female	20	Single	Bachelor	< 20000	>= 2	Urban	Good	No	No	No	No	Fair	Large	Large	Yes	Yes	No	Agree	Strongly agree	Strongly agree	Agree	Agree	Agree	Strongly agree	Strongly agree	Agree	Agree	Not sure	Agree	Agree	Strongly agree	Strongly agree	Strongly agree	Agree	Strongly agree	Agree	Accept the vaccine as soon as possible	Both are acceptable	Both are acceptable	Probably willing	Yes
851	Male	20	Single	Bachelor	< 20000	1	Urban	Very good	Yes	Yes	Yes	Yes	Large	Large	Fair	Yes	Yes	Yes	Agree	Strongly agree	Agree	Strongly agree	Agree	Agree	Strongly agree	Agree	Agree	Strongly agree	Not sure	Agree	Agree	Agree	Agree	Agree	Agree	Agree	Agree	Accept the vaccine as soon as possible	Routine immunization	Domestically manufactured	Probably willing	Yes
852	Female	25	Single	Intermediate or below	< 20000	o	Rural	Poor	No	No	No	No	Very large	Very large	Very large	Yes	Yes	No	Strongly agree	Not sure	Not sure	Agree	Agree	Agree	Strongly agree	Strongly agree	Agree	Strongly agree	Not sure	Not sure	Not sure	Agree	Agree	Agree	Agree	Agree	Agree	Delay vaccination until I confirmed the vaccine safety	Both are acceptable	Both are acceptable	Probably willing	No
853	Female	22	Married	Bachelor	30000-40000	1	Urban	Poor	No	No	No	No	Large	Large	Large	Yes	Yes	No	Not sure	Not sure	Not sure	Not sure	Agree	Agree	Strongly agree	Strongly agree	Strongly agree	Agree	Agree	Agree	Agree	Agree	Agree	Agree	Agree	Agree	Agree	#NULL!	#NULL!	#NULL!	Not sure	No
854	Female	20	Married	Master's and above	30000-40000	>= 2	Urban	Very good	Yes	No	No	No	Large	Large	Large	Yes	Yes	Yes	Agree	Strongly agree	Strongly agree	Agree	Agree	Agree	Strongly agree	Strongly agree	Strongly agree	Agree	Strongly agree	Strongly agree	Strongly agree	Agree	Agree	Agree	Strongly agree	Agree	Strongly agree	Accept the vaccine as soon as possible	Both are acceptable	Both are acceptable	Definitely willing	Yes
855	Male	25	Married	Master's and above	20000-30000	>= 2	Urban	Fair	Yes	No	No	No	Very large	Very large	Very large	Yes	Yes	No	Strongly agree	Agree	Strongly agree	Strongly agree	Agree	Agree	Strongly agree	Strongly agree	Strongly agree	Strongly agree	Strongly agree	Strongly agree	Strongly agree	Strongly agree	Strongly agree	Strongly agree	Strongly agree	Strongly agree	Strongly agree	Delay vaccination until I confirmed the vaccine safety	Both are acceptable	Both are acceptable	Definitely willing	No
856	Female	27	Single	Master's and above	20000-30000	o	Urban	Poor	Yes	No	No	No	Very large	Very large	Very large	Yes	Yes	No	Strongly agree	Disagree	Agree	Strongly agree	Agree	Strongly agree	Agree	Strongly agree	Not sure	Strongly agree	Not sure	Agree	Agree	Strongly agree	Agree	Strongly agree	Strongly agree	Disagree	Not sure	Accept the vaccine as soon as possible	Routine immunization	Both are acceptable	Definitely willing	Yes
857	Female	20	Single	Bachelor	30000-40000	>= 2	Urban	Fair	No	No	No	Yes	Fair	Large	Fair	Yes	Yes	No	Disagree	Strongly disagree	Strongly disagree	Not sure	Agree	Strongly agree	Agree	Agree	Agree	Agree	Not sure	Not sure	Not sure	Agree	Agree	Agree	Strongly agree	Agree	Agree	Delay vaccination until I confirmed the vaccine safety	Routine immunization	Imported	Probably willing	Yes
858	Female	21	Single	Bachelor	30000-40000	>= 2	Urban	Fair	No	No	No	No	Large	Large	Large	No	No	No	Not sure	Disagree	Disagree	Not sure	Agree	Strongly agree	Agree	Agree	Agree	Agree	Not sure	Not sure	Not sure	Not sure	Not sure	Not sure	Not sure	Not sure	Not sure	#NULL!	#NULL!	#NULL!	Not sure	Yes
859	Female	20	Single	Bachelor	< 20000	1	Urban	Very good	No	No	No	No	Large	Very large	Large	No	No	No	Agree	Strongly agree	Agree	Agree	Agree	Strongly agree	Agree	Agree	Agree	Strongly agree	Agree	Agree	Not sure	Agree	Agree	Strongly agree	Agree	Agree	Strongly agree	Accept the vaccine as soon as possible	Emergency vaccination	Domestically manufactured	Probably willing	Yes
860	Male	26	Divorced	Master's and above	> 40000	>= 2	Rural	Very poor	Yes	No	No	Yes	Large	Fair	Large	Yes	Yes	No	Strongly disagree	Disagree	Disagree	Not sure	Agree	Strongly agree	Agree	Strongly agree	Strongly agree	Strongly agree	Strongly disagree	Strongly disagree	Strongly agree	Strongly agree	Strongly agree	Disagree	Strongly agree	Strongly agree	Strongly agree	#NULL!	#NULL!	#NULL!	Not sure	Yes
861	Female	20	Single	Bachelor	< 20000	o	Urban	Very good	No	No	No	No	Very large	Very large	Large	No	Yes	No	Agree	Strongly agree	Agree	Agree	Agree	Strongly agree	Strongly agree	Agree	Agree	Agree	Agree	Strongly agree	Agree	Agree	Agree	Agree	Strongly agree	Agree	Strongly agree	#NULL!	#NULL!	#NULL!	Not sure	Yes
862	Male	21	Married	Intermediate or below	< 20000	o	Rural	Good	Yes	No	No	No	Fair	Fair	Fair	Yes	Yes	Yes	Not sure	Not sure	Not sure	Not sure	Agree	Strongly agree	Strongly agree	Strongly agree	Agree	Agree	Not sure	Not sure	Not sure	Not sure	Not sure	Not sure	Not sure	Not sure	Not sure	Accept the vaccine as soon as possible	Emergency vaccination	Domestically manufactured	Probably willing	No
863	Male	20	Married	Master's and above	> 40000	>= 2	Urban	Fair	Yes	Yes	Yes	Yes	Large	Very large	Very large	Yes	Yes	Yes	Agree	Strongly agree	Strongly agree	Strongly agree	Agree	Strongly agree	Strongly agree	Agree	Agree	Strongly agree	Agree	Strongly agree	Strongly agree	Strongly agree	Strongly agree	Strongly agree	Strongly agree	Strongly agree	Strongly agree	Accept the vaccine as soon as possible	Both are acceptable	Both are acceptable	Definitely willing	Yes
864	Female	20	Married	Master's and above	30000-40000	>= 2	Urban	Good	Yes	Yes	Yes	Yes	Very large	Large	Fair	Yes	Yes	Yes	Agree	Strongly agree	Agree	Strongly agree	Agree	Strongly agree	Strongly agree	Agree	Agree	Strongly agree	Agree	Agree	Strongly agree	Strongly agree	Strongly agree	Agree	Agree	Agree	Strongly agree	#NULL!	#NULL!	#NULL!	Not sure	Yes
865	Male	22	Single	Master's and above	30000-40000	1	Urban	Very good	Yes	No	No	No	Large	Large	Large	Yes	Yes	No	Not sure	Not sure	Not sure	Not sure	Agree	Strongly agree	Strongly agree	Strongly agree	Strongly agree	Agree	Agree	Agree	Agree	Agree	Agree	Agree	Agree	Agree	Agree	Delay vaccination until I confirmed the vaccine safety	Both are acceptable	Both are acceptable	Probably willing	No
866	Male	20	Single	Bachelor	> 40000	o	Urban	Very good	No	No	No	No	Very large	Large	Large	Yes	Yes	No	Agree	Strongly agree	Agree	Agree	Agree	Strongly agree	Strongly agree	Agree	Strongly agree	Strongly agree	Agree	Agree	Not sure	Not sure	Not sure	Not sure	Not sure	Not sure	Agree	Accept the vaccine as soon as possible	Routine immunization	Both are acceptable	Probably willing	Yes
867	Female	25	Married	Bachelor	20000-30000	o	Rural	Good	No	No	No	No	Very large	Very large	Very large	Yes	Yes	No	Agree	Agree	Agree	Agree	Agree	Strongly agree	Strongly agree	Strongly agree	Strongly agree	Strongly agree	Strongly agree	Strongly agree	Strongly agree	Strongly agree	Strongly agree	Strongly agree	Strongly agree	Strongly agree	Strongly agree	Delay vaccination until I confirmed the vaccine safety	Both are acceptable	Both are acceptable	Definitely willing	No
868	Male	20	Single	Bachelor	< 20000	o	Urban	Fair	No	No	No	Yes	Vey small	Very large	Vey small	Yes	Yes	No	Disagree	Disagree	Strongly disagree	Disagree	Strongly agree	Not sure	Not sure	Agree	Not sure	Strongly disagree	Disagree	Not sure	Not sure	Not sure	Not sure	Not sure	Not sure	Not sure	Not sure	Delay vaccination until I confirmed the vaccine safety	Both are acceptable	Both are acceptable	Definitely willing	Yes
869	Male	20	Single	Bachelor	> 40000	1	Urban	Very good	No	No	No	Yes	Very large	Very large	Fair	Yes	Yes	No	Not sure	Agree	Strongly agree	Strongly disagree	Strongly agree	Not sure	Strongly agree	Agree	Not sure	Strongly agree	Strongly agree	Strongly agree	Strongly agree	Agree	Agree	Strongly disagree	Not sure	Strongly agree	Strongly agree	Delay vaccination until I confirmed the vaccine safety	Emergency vaccination	Both are acceptable	Definitely willing	Yes
870	Female	20	Single	Bachelor	> 40000	o	Urban	Poor	No	Yes	No	Yes	Very large	Very large	Very large	Yes	Yes	No	Agree	Not sure	Agree	Strongly disagree	Strongly agree	Agree	Not sure	Strongly agree	Agree	Agree	Not sure	Agree	Agree	Agree	Strongly agree	Disagree	Strongly agree	Strongly agree	Agree	Delay vaccination until I confirmed the vaccine safety	Routine immunization	Imported	Definitely willing	Yes
871	Female	21	Married	Intermediate or below	30000-40000	>= 2	Urban	Very poor	Yes	No	No	No	Large	Fair	Very large	No	Yes	No	Strongly agree	Strongly agree	Strongly agree	Strongly agree	Strongly agree	Agree	Not sure	Agree	Strongly agree	Strongly agree	Strongly agree	Agree	Strongly agree	Agree	Strongly agree	Strongly agree	Strongly agree	Strongly agree	Agree	#NULL!	#NULL!	#NULL!	Probably not willing	Yes
872	Female	21	Married	Intermediate or below	30000-40000	>= 2	Urban	Very poor	Yes	No	No	No	Large	Fair	Very large	No	Yes	No	Strongly agree	Strongly agree	Strongly agree	Strongly agree	Strongly agree	Agree	Not sure	Agree	Strongly agree	Strongly agree	Strongly agree	Agree	Strongly agree	Agree	Strongly agree	Strongly agree	Strongly agree	Strongly agree	Agree	#NULL!	#NULL!	#NULL!	Probably not willing	Yes
873	Female	25	Married	Bachelor	> 40000	1	Urban	Fair	No	Yes	No	Yes	Large	Very large	Fair	No	No	No	Strongly disagree	Strongly disagree	Agree	Strongly disagree	Strongly agree	Agree	Agree	Not sure	Not sure	Disagree	Disagree	Not sure	Agree	Strongly agree	Strongly agree	Agree	Strongly agree	Strongly agree	Not sure	#NULL!	#NULL!	#NULL!	Probably not willing	Yes
874	Female	36	Single	Intermediate or below	< 20000	o	Urban	Fair	No	Yes	Yes	Yes	Fair	Very large	Small	Yes	Yes	No	Disagree	Not sure	Not sure	Strongly disagree	Strongly agree	Agree	Agree	Agree	Not sure	Not sure	Agree	Agree	Not sure	Agree	Agree	Not sure	Not sure	Strongly agree	Not sure	Delay vaccination until I confirmed the vaccine safety	Both are acceptable	Both are acceptable	Definitely willing	Yes
875	Female	36	Single	Intermediate or below	< 20000	o	Urban	Fair	No	Yes	Yes	Yes	Fair	Large	Small	Yes	Yes	No	Strongly disagree	Strongly disagree	Agree	Strongly disagree	Strongly agree	Agree	Agree	Agree	Agree	Agree	Agree	Agree	Not sure	Agree	Agree	Not sure	Not sure	Strongly agree	Agree	Delay vaccination until I confirmed the vaccine safety	Both are acceptable	Both are acceptable	Definitely willing	Yes
876	Male	21	Married	Bachelor	20000-30000	1	Urban	Very good	Yes	Yes	No	No	Fair	Fair	Fair	Yes	No	Yes	Agree	Not sure	Not sure	Agree	Strongly agree	Agree	Strongly agree	Not sure	Not sure	Agree	Not sure	Agree	Agree	Not sure	Not sure	Not sure	Not sure	Strongly agree	Agree	#NULL!	#NULL!	#NULL!	Not sure	Yes
877	Male	28	Single	Bachelor	< 20000	1	Urban	Poor	No	No	No	No	Large	Very large	Large	No	Yes	No	Strongly agree	Strongly agree	Strongly agree	Strongly disagree	Strongly agree	Strongly agree	Not sure	Not sure	Not sure	Agree	Not sure	Not sure	Not sure	Not sure	Not sure	Not sure	Strongly agree	Strongly agree	Strongly agree	Delay vaccination until I confirmed the vaccine safety	Both are acceptable	Imported	Probably willing	Yes
878	Male	24	Married	Bachelor	< 20000	1	Urban	Fair	Yes	No	No	No	Fair	Fair	Fair	Yes	Yes	No	Strongly disagree	Strongly agree	Strongly agree	Agree	Strongly agree	Strongly agree	Agree	Disagree	Disagree	Agree	Strongly disagree	Strongly disagree	Strongly agree	Strongly agree	Strongly agree	Strongly agree	Strongly agree	Strongly agree	Strongly disagree	Accept the vaccine as soon as possible	Routine immunization	Imported	Definitely willing	No
879	Female	25	Married	Intermediate or below	< 20000	1	Rural	Very poor	No	No	No	No	Very large	Very large	Very large	Yes	Yes	No	Strongly agree	Strongly agree	Strongly agree	Strongly agree	Strongly agree	Strongly agree	Agree	Strongly agree	Strongly agree	Agree	Strongly agree	Strongly agree	Strongly agree	Strongly agree	Strongly agree	Strongly agree	Strongly agree	Strongly agree	Strongly agree	Delay vaccination until I confirmed the vaccine safety	Both are acceptable	Both are acceptable	Definitely willing	No
880	Female	23	Single	Bachelor	> 40000	o	Urban	Fair	No	No	No	Yes	Very large	Large	Fair	Yes	No	No	Not sure	Strongly disagree	Not sure	Agree	Strongly agree	Strongly agree	Strongly agree	Strongly agree	Disagree	Not sure	Not sure	Agree	Not sure	Not sure	Not sure	Not sure	Disagree	Not sure	Not sure	#NULL!	#NULL!	#NULL!	Definitely not willing	No
881	Female	29	Single	Bachelor	> 40000	o	Urban	Fair	No	No	No	No	Very large	Fair	Very large	Yes	Yes	No	Agree	Strongly disagree	Strongly disagree	Strongly disagree	Strongly agree	Strongly agree	Strongly agree	Not sure	Agree	Agree	Agree	Not sure	Not sure	Not sure	Not sure	Disagree	Strongly agree	Strongly agree	Not sure	Delay vaccination until I confirmed the vaccine safety	Routine immunization	Domestically manufactured	Definitely willing	Yes
882	Male	39	Married	Bachelor	30000-40000	o	Rural	Poor	No	Yes	Yes	Yes	Large	Large	Fair	Yes	Yes	No	Agree	Agree	Agree	Agree	Strongly agree	Strongly agree	Strongly agree	Agree	Agree	Agree	Not sure	Not sure	Not sure	Agree	Agree	Agree	Agree	Strongly agree	Strongly agree	Accept the vaccine as soon as possible	Routine immunization	Domestically manufactured	Definitely willing	No
883	Female	20	Single	Bachelor	20000-30000	o	Urban	Good	No	No	No	No	Very large	Large	Large	Yes	Yes	No	Agree	Agree	Strongly agree	Agree	Strongly agree	Strongly agree	Strongly agree	Agree	Strongly agree	Strongly agree	Not sure	Agree	Agree	Agree	Strongly agree	Strongly agree	Agree	Agree	Strongly agree	Accept the vaccine as soon as possible	Emergency vaccination	Both are acceptable	Probably willing	Yes
884	Female	25	Single	Bachelor	< 20000	o	Urban	Very poor	Yes	No	No	No	Vey small	Very large	Very large	No	Yes	Yes	Strongly agree	Strongly agree	Strongly agree	Strongly agree	Strongly agree	Strongly agree	Strongly agree	Strongly agree	Strongly agree	Strongly agree	Strongly disagree	Strongly disagree	Strongly disagree	Strongly disagree	Strongly disagree	Strongly disagree	Strongly disagree	Strongly disagree	Strongly disagree	Delay vaccination until I confirmed the vaccine safety	Both are acceptable	Domestically manufactured	Definitely willing	Yes
885	Female	21	Married	Master's and above	< 20000	>= 2	Rural	Good	Yes	No	No	No	Very large	Very large	Very large	Yes	Yes	No	Strongly agree	Strongly agree	Strongly agree	Strongly agree	Strongly agree	Strongly agree	Strongly agree	Strongly agree	Strongly agree	Strongly agree	Strongly agree	Agree	Strongly agree	Agree	Agree	Strongly agree	Strongly agree	Strongly agree	Strongly agree	Accept the vaccine as soon as possible	Routine immunization	Domestically manufactured	Definitely willing	Yes
886	Female	25	Married	Bachelor	< 20000	1	Urban	Very good	No	No	No	No	Very large	Very large	Very large	Yes	Yes	No	Strongly agree	Strongly agree	Strongly agree	Strongly agree	Strongly agree	Strongly agree	Strongly agree	Strongly agree	Strongly agree	Strongly agree	Agree	Strongly agree	Strongly agree	Strongly agree	Strongly agree	Strongly agree	Strongly agree	Strongly agree	Strongly agree	Delay vaccination until I confirmed the vaccine safety	Both are acceptable	Both are acceptable	Probably willing	Yes
887	Male	25	Married	Bachelor	20000-30000	o	Urban	Fair	No	No	No	No	Very large	Very large	Very large	Yes	Yes	No	Strongly agree	Strongly agree	Strongly agree	Strongly agree	Strongly agree	Strongly agree	Strongly agree	Strongly agree	Strongly agree	Strongly agree	Strongly agree	Strongly agree	Strongly agree	Strongly agree	Strongly agree	Strongly agree	Strongly agree	Strongly agree	Strongly agree	Delay vaccination until I confirmed the vaccine safety	Both are acceptable	Both are acceptable	Probably willing	No
888	Female	25	Married	Master's and above	20000-30000	>= 2	Rural	Poor	No	No	No	No	Very large	Very large	Very large	Yes	Yes	No	Strongly agree	Agree	Agree	Agree	Strongly agree	Strongly agree	Strongly agree	Strongly agree	Strongly agree	Strongly agree	Strongly agree	Strongly agree	Strongly agree	Strongly agree	Strongly agree	Strongly agree	Strongly agree	Strongly agree	Strongly agree	Delay vaccination until I confirmed the vaccine safety	Both are acceptable	Both are acceptable	Definitely willing	No
889	Male	25	Single	Master's and above	< 20000	o	Urban	Fair	No	No	No	No	Very large	Very large	Very large	Yes	Yes	No	Strongly agree	Strongly agree	Strongly agree	Strongly agree	Strongly agree	Strongly agree	Strongly agree	Strongly agree	Strongly agree	Strongly agree	Strongly agree	Strongly agree	Strongly agree	Strongly agree	Strongly agree	Strongly agree	Strongly agree	Strongly agree	Strongly agree	Delay vaccination until I confirmed the vaccine safety	Both are acceptable	Both are acceptable	Probably willing	No
890	Male	25	Divorced	Intermediate or below	30000-40000	o	Urban	Poor	No	No	No	No	Very large	Very large	Very large	Yes	Yes	No	Strongly agree	Strongly agree	Strongly agree	Strongly agree	Strongly agree	Strongly agree	Strongly agree	Strongly agree	Strongly agree	Strongly agree	Strongly agree	Strongly agree	Strongly agree	Strongly agree	Strongly agree	Strongly agree	Strongly agree	Strongly agree	Strongly agree	#NULL!	#NULL!	#NULL!	Probably not willing	No
891	Female	25	Divorced	Intermediate or below	< 20000	o	Urban	Fair	No	No	No	Yes	Very large	Very large	Very large	Yes	Yes	No	Strongly agree	Strongly agree	Strongly agree	Agree	Strongly agree	Strongly agree	Strongly agree	Strongly agree	Strongly agree	Strongly agree	Not sure	Not sure	Strongly agree	Strongly agree	Strongly agree	Strongly agree	Strongly agree	Strongly agree	Strongly agree	#NULL!	#NULL!	#NULL!	Probably not willing	No
892	Male	25	Married	Intermediate or below	20000-30000	1	Urban	Poor	Yes	No	No	No	Very large	Very large	Very large	Yes	Yes	No	Strongly agree	Strongly agree	Agree	Strongly agree	Strongly agree	Strongly agree	Strongly agree	Strongly agree	Strongly agree	Strongly agree	Strongly agree	Strongly agree	Strongly agree	Strongly agree	Strongly agree	Strongly agree	Strongly agree	Strongly agree	Strongly agree	Delay vaccination until I confirmed the vaccine safety	Both are acceptable	Both are acceptable	Probably willing	No
893	Male	25	Married	Bachelor	< 20000	o	Rural	Poor	No	No	No	No	Very large	Very large	Very large	Yes	Yes	No	Strongly agree	Strongly agree	Strongly agree	Strongly agree	Strongly agree	Strongly agree	Strongly agree	Strongly agree	Strongly agree	Strongly agree	Strongly agree	Strongly agree	Strongly agree	Strongly agree	Strongly agree	Strongly agree	Strongly agree	Strongly agree	Strongly agree	Delay vaccination until I confirmed the vaccine safety	Both are acceptable	Both are acceptable	Definitely willing	No
894	Female	30	Single	Master's and above	20000-30000	o	Rural	Fair	No	Yes	No	No	Fair	Fair	Fair	Yes	Yes	No	Agree	Agree	Agree	Agree	Strongly agree	Strongly agree	Strongly agree	Strongly agree	Strongly agree	Strongly agree	Agree	Strongly agree	Strongly agree	Strongly agree	Agree	Agree	Agree	Agree	Agree	Delay vaccination until I confirmed the vaccine safety	Emergency vaccination	Imported	Definitely willing	Yes
